# Supplementary material for: Heat-induced stress modulates cell surface glycans and membrane lipids of coral symbionts
Source: ISME J. 2025 Apr 18;19(1):wraf073. doi: 10.1093/ismejo/wraf073 (PMC12077390; doi:10.1093/ismejo/wraf073)
Supplement: Supplementary_Information_3_wraf073 [file supplementary_information_3_wraf073.xlsx]

## Sheet: 1. FvFm
MODEL									POST HOC
glm [FvFm ~ treatment * timepoint * (symbiont/genotype)]									emmeans(model, pairwise ~ Symbiont | Treatment*Timepoint)
	Df	Deviance	Resid. Df	Resid. Dev	Pr(>Chi)	p			Treatment	Timepoint	contrast	emmean	SE	df	lower.CL	upper.CL	p
Treatment	1	0.0102638	199	0.247114	3.19e-05	***			Ambient	T0	Cladocopium - Durusdinium	0.0230921	0.0067848	165	0.0024864	0.0436978	***
Timepoint	2	0.0139666	197	0.233147	7.72e-06	***			Heat	T0	Cladocopium - Durusdinium	0.0375225	0.00718546	165	0.0157	0.059345	***
Symbiont	1	0.0411815	196	0.191966	7.95e-17	***			Ambient	T1	Cladocopium - Durusdinium	0.0275802	0.0081186	165	0.00292371	0.0522367	***
Treatment:Timepoint	2	0.00530928	194	0.186656	0.0113894	*			Heat	T1	Cladocopium - Durusdinium	0.03085	0.00901616	165	0.0034676	0.0582324	***
Treatment:Symbiont	1	8.16e-07	193	0.186656	0.970419	.			Ambient	T2	Cladocopium - Durusdinium	0.0410902	0.0114814	165	0.00622067	0.0759597	***
Timepoint:Symbiont	2	0.000814826	191	0.185841	0.503184	.			Heat	T2	Cladocopium - Durusdinium	0.0373311	0.0124014	165	-0.000332298	0.0749945	**
Treatment:Timepoint:Symbiont	2	0.000863051	189	0.184978	0.483141	.
Treatment:Timepoint:Symbiont:Genotype	24	0.0870989	165	0.0978789	1.28e-19	***			emmeans(model, pairwise ~ Treatment | Symbiont*Timepoint)
									Symbiont	Timepoint	contrast	emmean	SE	df	lower.CL	upper.CL	p
									Cladocopium	T0	Ambient - Heat	-0.00570672	0.00732962	165	-0.027967	0.0165536	.
									Durusdinium	T0	Ambient - Heat	0.00872371	0.00662881	165	-0.0114082	0.0288556	.
									Cladocopium	T1	Ambient - Heat	0.00939683	0.00889348	165	-0.017613	0.0364067	.
									Durusdinium	T1	Ambient - Heat	0.0126666	0.0082528	165	-0.0123974	0.0377307	.
									Cladocopium	T2	Ambient - Heat	0.0321393	0.0124014	165	-0.00552415	0.0698027	*
									Durusdinium	T2	Ambient - Heat	0.0283801	0.0114814	165	-0.00648939	0.0632497	*
glm [FvFm ~ eDHW * (symbiont/genotype)]
	Df	Deviance	Resid. Df	Resid. Dev	Pr(>Chi)	p
eDHW	2	0.0182663	92	0.113756	9.60326e-07	***
Symbiont	1	0.0194187	91	0.0943368	5.70738e-08	***
eDHW:Symbiont	2	0.000783387	89	0.0935534	0.551981	.
eDHW:Symbiont:Genotype	12	0.0427989	77	0.0507545	2.80815e-09	***

## Sheet: 2. ROS
MODEL									POST HOC
glm [ros ~ treatment * timepoint * (symbiont/genotype)]									emmeans(model, pairwise ~ Symbiont | Treatment*Timepoint)
	Df	Deviance	Resid. Df	Resid. Dev	Pr(>Chi)	p			Treatment	Timepoint	contrast	emmean	SE	df	lower.CL	upper.CL	p
Treatment	1	24294.5	101	2.03321e+06	0.109729	.			Ambient	T0	Cladocopium - Durusdinium	28.1352	45.9396	67	-114.564	170.835	.
Timepoint	2	407784	99	1.62543e+06	4.74345e-10	***			Heat	T0	Cladocopium - Durusdinium	28.2495	45.9396	67	-114.45	170.949	.
Symbiont	1	104262	98	1.52117e+06	0.000921779	***			Ambient	T1	Cladocopium - Durusdinium	43.0116	45.9396	67	-99.6881	185.711	.
Treatment:Timepoint	2	41469.2	96	1.4797e+06	0.112672	.			Heat	T1	Cladocopium - Durusdinium	82.8486	54.6791	67	-86.998	252.695	.
Treatment:Symbiont	1	51657.8	95	1.42804e+06	0.0196877	*			Ambient	T2	Cladocopium - Durusdinium	-5.67112	45.9396	67	-148.371	137.029	.
Timepoint:Symbiont	2	32112.7	93	1.39593e+06	0.184395	.			Heat	T2	Cladocopium - Durusdinium	271.27	49.6204	67	117.137	425.403	***
Treatment:Timepoint:Symbiont	2	78468.1	91	1.31746e+06	0.0160636	*
Treatment:Timepoint:Symbiont:Genotype	24	681159	67	636300	1.19507e-06	***			emmeans(model, pairwise ~ Treatment | Symbiont*Timepoint)
									Symbiont	Timepoint	contrast	emmean	SE	df	lower.CL	upper.CL	p
									Cladocopium	T0	Ambient - Heat	-20.1614	45.9396	67	-162.861	122.538	.
									Durusdinium	T0	Ambient - Heat	-20.0472	45.9396	67	-162.747	122.652	.
									Cladocopium	T1	Ambient - Heat	-19.2738	53.0465	67	-184.049	145.502	.
									Durusdinium	T1	Ambient - Heat	20.5632	47.8154	67	-127.963	169.09	.
									Cladocopium	T2	Ambient - Heat	-254.292	49.6204	67	-408.425	-100.158	***
									Durusdinium	T2	Ambient - Heat	22.6495	45.9396	67	-120.05	165.349	.
glm [log2(ros) ~ eDHW * (symbiont/genotype)]									emmeans(model, pairwise ~ eDHW| Symbiont)
	Df	Deviance	Resid. Df	Resid. Dev	Pr(>Chi)	p			Symbiont	contrast	emmean	SE	df	lower.CL	upper.CL	p
eDHW	2	317359	46	999200	1.924e-10	***			Cladocopium	dhw0.002 - dhw0.671	-74	45.8	31	-1.614	0.2548	.
Symbiont	1	151755	45	847446	3.737e-06	***			Cladocopium	dhw0.002 - dhw2.38	-336.9	42.9	31	-7.857	<.0001	***
eDHW:Symbiont	2	104980	43	742466	0.000611	***			Cladocopium	dhw0.671 - dhw2.38	-262.9	48.6	31	-5.407	<.0001	***
eDHW:Symbiont:Genotype	12	522586	31	219880	6.529e-11	***			Durusdinium	dhw0.002 - dhw0.671	-19.4	41.3	31	-0.47	0.886	.
									Durusdinium	dhw0.002 - dhw2.38	-93.9	39.7	31	-2.365	0.0616	.
									Durusdinium	dhw0.671 - dhw2.38	-74.5	41.3	31	-1.803	0.1854	.

## Sheet: 3. FvFm ~ ROS
MODEL
lmer[FvFm ~ log2(ros) + (1|symbiont/genotype)]
	Sum Sq	Mean Sq	NumDF	DenDF	F value	Pr(>F)	p
ROS	3.3261	3.3261	1	32.68	6.5959	0.01498	*

## Sheet: 4. Glycans
PERMANOVA								MODEL							POST HOC
permanova ambient all timepoints								glmmTMB(MFI ~ Treatment * Timepoint * Symbiont * glycan + (1|genotype)							emmeans(model, pairwise ~ Symbiont | glycan)
	Df	SumOfSqs	R2	F	Pr(>F)	p			Chisq	Df	Pr(>Chisq)	p			glycan	contrast	emmean	SE	df	asymp.LCL	asymp.UCL	p
Symbiont	1	0.179496	0.116864	6.3793	0.008	**		Treatment	4.74883	1	0.0293183	*			ConA	Cladocopium - Durusdinium	-0.369916	0.125311	217	-0.720904	-0.0189277	0.0035	**
genotype	4	0.259084	0.168682	2.30197	0.047	*		Timepoint	21.8972	2	1.75828e-05	***			LTL	Cladocopium - Durusdinium	0.00883951	0.125311	217	-0.342149	0.359828	0.9438
Residual	39	1.09735	0.714454					Symbiont	1.24184	1	0.265118				PNA	Cladocopium - Durusdinium	0.252257	0.125311	217	-0.0987316	0.603245	0.0453	*
Total	44	1.53593	1					glycan	2966.22	2	0	***
								Treatment:Timepoint	14.6468	2	0.00065991	***
								Treatment:Symbiont	2.3695	1	0.123727
								Timepoint:Symbiont	10.4222	2	0.00545558	**
								Treatment:glycan	0.970653	2	0.615496
								Timepoint:glycan	4.42996	4	0.350933
								Symbiont:glycan	16.4243	2	0.000271337	***
								Treatment:Timepoint:Symbiont	12.5802	2	0.00185454	**
								Treatment:Timepoint:glycan	1.28465	4	0.863974
								Treatment:Symbiont:glycan	4.81832	2	0.0898906
								Timepoint:Symbiont:glycan	5.46431	4	0.242884
								Treatment:Timepoint:Symbiont:glycan	2.66363	4	0.615593
								glmmTMB(MFI ~ glycan * ROS + (1|Symbiont)
									Chisq	Df	Pr(>Chisq)	p			glycan	ROS.trend	SE	df	asymp.LCL	asymp.UCL	p
								glycan	236.808	2	3.78281e-52	***			ConA	-0.0284579	0.00847778	39	-0.0456058	-0.0113099	*
								ROS	2.9197	1	0.0875043				LTL	-0.000398113	0.00847778	39	-0.017546	0.0167498
								glycan:ROS	8.73727	2	0.0126685	*			PNA	0.000659593	0.00847778	39	-0.0164883	0.0178075

## Sheet: 5. Metabolomics
PERMANOVA								MODEL									POST HOC
PERMANOVA T0
	Df	SumOfSqs	R2	F	Pr(>F)	p		rf glm (lyso.dgcc.sum ~ attribute_symbiont)
attribute_symbiont	1	1.06524	0.164941	21.4491	0.001	***			Df	Deviance	Resid. Df	Resid. Dev	Pr(>Chi)	p
attribute_treatment	1	0.177932	0.027551	3.58275	0.002	***		attribute_symbiont	1	32.1073	106	33.3367	1.11259e-24	***
attribute_symbiont:attribute_treatment	1	0.0501048	0.00775819	1.00888	0.402	.
Residual	104	5.16503	0.799749					rf glm (lyso.dgcc.ui ~ attribute_symbiont)
Total	107	6.4583	1						Df	Deviance	Resid. Df	Resid. Dev	Pr(>Chi)	p
								attribute_symbiont	1	46.0117	106	28.4234	4.33244e-44	***
								rf glm (lyso.pc.monoacyl.sum ~ attribute_symbiont)
									Df	Deviance	Resid. Df	Resid. Dev	Pr(>Chi)	p
								attribute_symbiont	1	2.64128	106	104.074	0.103264	.
								rf glm (lyso.pc.monoacyl.ui ~ attribute_symbiont)
									Df	Deviance	Resid. Df	Resid. Dev	Pr(>Chi)	p
								attribute_symbiont	1	1.44362	106	5.28744	8.95346e-08	***
								rf glm (lyso.pc.monoalkyl.sum ~ attribute_symbiont)
									Df	Deviance	Resid. Df	Resid. Dev	Pr(>Chi)	p
								attribute_symbiont	1	177.692	106	91.5276	8.64844e-48	***
								rf glm (lyso.pc.monoalkyl.ui ~ attribute_symbiont
									Df	Deviance	Resid. Df	Resid. Dev	Pr(>Chi)	p
								attribute_symbiont	1	0.263852	106	0.437528	1.59675e-15	***
								svm glm (lyso.dgcc.sum ~ attribute_symbiont * attribute_treatment)									emmeans(model, pairwise ~ sum | Symbiont * Treatment)
									Df	Deviance	Resid. Df	Resid. Dev	Pr(>Chi)	p			contrast	estimate	SE	df	t.ratio	p.value	p
								attribute_symbiont	1	8.07625	106	5.63725	8.32853e-37	***			ambient Cladocopium - heat Cladocopium	-0.18245	0.0647335	104	-2.81847	0.0290574	*
								attribute_treatment	1	0.146744	105	5.49051	0.0875831	.			ambient Cladocopium - ambient Durusdinium	-0.616422	0.0528547	104	-11.6626	4.4631e-14	***
								attribute_symbiont:attribute_treatment	1	0.26086	104	5.22965	0.0227484	*			ambient Cladocopium - heat Durusdinium	-0.590361	0.0647335	104	-9.11987	1.11244e-13	***
																	heat Cladocopium - ambient Durusdinium	-0.433973	0.0647335	104	-6.70399	6.44479e-09	***
																	heat Cladocopium - heat Durusdinium	-0.407912	0.0747478	104	-5.45717	1.96093e-06	***
																	ambient Durusdinium - heat Durusdinium	0.026061	0.0647335	104	0.402589	0.977816	.
								svm glm (lyso.dgcc.ui ~ attribute_symbiont * attribute_treatment)									emmeans(model, pairwise ~ ui | Symbiont * Treatment)
									Df	Deviance	Resid. Df	Resid. Dev	Pr(>Chi)	p			contrast	estimate	SE	df	t.ratio	p.value	p
								attribute_symbiont	1	0.79406	106	4.51571	6.442e-06	***			Cladocopium ambient - Durusdinium ambient	0.212888	0.046557	104	4.57262	7.79183e-05	***
								attribute_treatment	1	0.365511	105	4.1502	0.00220778	**			Cladocopium ambient - Cladocopium heat	0.185501	0.0570205	104	3.25324	0.00825563	**
								attribute_symbiont:attribute_treatment	1	0.0925321	104	4.05766	0.123557	.			Cladocopium ambient - Durusdinium heat	0.274203	0.0570205	104	4.80886	3.02478e-05	***
																	Durusdinium ambient - Cladocopium heat	-0.0273864	0.0570205	104	-0.480291	0.963298	.
																	Durusdinium ambient - Durusdinium heat	0.0613157	0.0570205	104	1.07533	0.705293	.
																	Cladocopium heat - Durusdinium heat	0.0887021	0.0658416	104	1.34721	0.535231	.
								svm glm (lyso.dgcc.all.sum ~ attribute_symbiont * attribute_treatment)									emmeans(model, pairwise ~ sum | Symbiont * Treatment)
									Df	Deviance	Resid. Df	Resid. Dev	Pr(>Chi)	p			contrast	estimate	SE	df	t.ratio	p.value	p
								attribute_symbiont	1	27.2214	106	122.488	1.017e-06	***			ambient Cladocopium - heat Cladocopium	-0.577917	0.308109	104	-1.87569	0.244825	.
								attribute_treatment	1	1.8521	105	120.636	0.202281	.			ambient Cladocopium - ambient Durusdinium	-1.20417	0.25157	104	-4.78662	3.3106e-05	***
								attribute_symbiont:attribute_treatment	1	2.16174	104	118.474	0.168344	.			ambient Cladocopium - heat Durusdinium	-1.18185	0.308109	104	-3.83581	0.00121449	**
																	heat Cladocopium - ambient Durusdinium	-0.626255	0.308109	104	-2.03257	0.182786	.
																	heat Cladocopium - heat Durusdinium	-0.603931	0.355774	104	-1.69751	0.330212	.
																	ambient Durusdinium - heat Durusdinium	0.022324	0.308109	104	0.0724549	0.999863	.
								svm glm (lyso.dgcc.all.ui ~ attribute_symbiont * attribute_treatment)									emmeans(model, pairwise ~ ui | Symbiont * Treatment)
									Df	Deviance	Resid. Df	Resid. Dev	Pr(>Chi)	p			contrast	estimate	SE	df	t.ratio	p.value	p
								attribute_symbiont	1	45.0169	106	30.5025	3.63823e-38	***			ambient Cladocopium - heat Cladocopium	0.450926	0.149953	104	3.00711	0.0171617	*
								attribute_treatment	1	1.22489	105	29.2776	0.033122	*			ambient Cladocopium - ambient Durusdinium	1.44124	0.122436	104	11.7714	4.35207e-14	***
								attribute_symbiont:attribute_treatment	1	1.21513	104	28.0625	0.03383	*			ambient Cladocopium - heat Durusdinium	1.44215	0.149953	104	9.61731	7.59393e-14	***
																	heat Cladocopium - ambient Durusdinium	0.990319	0.149953	104	6.60418	1.03681e-08	***
																	heat Cladocopium - heat Durusdinium	0.991221	0.173151	104	5.7246	6.01857e-07	***
																	ambient Durusdinium - heat Durusdinium	0.000902304	0.149953	104	0.00601723	1	.

## Sheet: 5.1 Symbiont prediction
rank_number	metabolite	ClusterIndex	mz	Retantion time (RT)	In silico metabolite class annotation	Manual class annotation	Specific annotation	# of double bonds	Importance Ranking (Random Forest)	Mean Decrease Accuracy (Random Forest)	Cladocopium	Durusdinium	Fold-change C vs D
1	x431_504_34133548931_7_1051426_n_a	431	504.341	7.10514	Glycerophosphocholines	Lyso-(Monoalkyl)-PC	Lyso-PC(O-18:3)	3	1	100	0.119785	0.317463	0.37732
2	x662_496_370226467238_8_051307_n_a	662	496.37	8.51307	Glycerophosphocholines	Lyso-(Monoalkyl)-PC	Lyso-PC(O-17:0)	0	2	94.0582	0.328067	0.410207	0.799758
3	x472_959_6752108674_7_317519_n_a	472	959.675	7.31752	Glycerophosphocholines	Lyso-(Monoalkyl)-PC	NA	NA	3	92.6905	0.0658471	0.360159	0.182828
4	x471_480_340039084874_7_314541_spectral_match_to_1_1z_hexadecenyl_sn_glycero_3_phosphocholine_from_nist14	471	480.34	7.31454	Glycerophosphocholines	Lyso-(Monoalkyl)-PC	Lyso-PC(O-16:1)	1	4	86.0607	0.683882	0.89015	0.768277
5	x248_484_328683217586_6_0650306_n_a	248	484.329	6.65031	Betaine lipids	Lyso-DGCC	Lyso-DGCC(16:3)	3	5	85.838	0.0102267	0.307836	0.0332212
6	x457_532_34239330164_7_2499723_n_a	457	532.342	7.24997	Unknown	NA	NA	NA	6	83.775	0.421378	0.30995	1.3595
7	x134_444_232998581694_5_1193595_n_a	134	444.233	5.11936	Unknown	NA	NA	NA	7	83.3138	0.0717292	0.279467	0.256664
8	x362_476_351752321829_6_817121_n_a	362	476.352	6.81712	Betaine lipids	Lyso-DGCC	Lyso-DGCC(14:0)	0	8	82.9269	0.0168696	0.278894	0.0604877
9	x691_640_542100420101_8_156619_n_a	691	640.542	8.15662	Fatty acyl carnitines	NA	NA	NA	9	79.5578	0.357495	0.229828	1.55549
10	x594_494_35285380482_7_72635_n_a	594	494.353	7.72635	Unknown	NA	NA	NA	10	79.3257	0.119973	0.289611	0.414256
11	x97_492_253564643626_4_6761036_n_a	97	492.254	4.6761	Unknown	NA	NA	NA	11	79.2629	0.33026	0.249383	1.32431
12	x459_537_298146768665_7_250878_n_a	459	537.298	7.25088	Unknown	NA	NA	NA	12	79.0222	0.256624	0.0442781	5.79574
13	x589_482_356132175763_7_7141304_spectral_match_to_1_hexadecyl_sn_glycero_3_phosphocholine_from_nist14	589	482.356	7.71413	Glycerophosphocholines	Lyso-(Monoalkyl)-PC	Lyso-PC(O-16:0)	0	13	78.8432	1.19704	1.49524	0.800569
14	x291_806_437117115862_6_448098_n_a	291	806.437	6.4481	Unknown	NA	NA	NA	14	76.0579	0.00976766	0.251333	0.0388633
15	x461_560_375293058824_7_254995_n_a	461	560.375	7.255	Unknown	NA	NA	NA	15	75.6418	0.217608	0.0607551	3.58172
16	x505_506_356482458482_7_4212117_n_a	505	506.356	7.42121	Glycerophosphocholines	Lyso-(Monoalkyl)-PC	Lyso-PC(O-18:2)	2	16	73.9766	0.0236551	0.251119	0.0941986
17	x567_494_356581949306_7_6524925_n_a	567	494.357	7.65249	Unknown	NA	NA	NA	17	73.4916	0.0552163	0.254102	0.2173
18	x139_472_261624816278_5_1606655_n_a	139	472.262	5.16067	Unknown	NA	NA	NA	18	72.6812	0.0742326	0.268766	0.276198
19	x343_252_156731318243_6_7511973_n_a	343	252.157	6.7512	Unknown	NA	NA	NA	19	72.1277	0.430505	0.375306	1.14708
20	x749_510_392892062375_8_369175_spectral_match_to_lyso_paf_c_18_from_nist14	749	510.393	8.36918	Glycerophosphocholines	Lyso-(Monoalkyl)-PC	Lyso-PC(O-18:0)	0	20	70.9214	0.706175	0.873371	0.808562
21	x272_510_343943681527_6_2561493_n_a	272	510.344	6.25615	Unknown	NA	NA	NA	21	70.779	0.306221	0.364872	0.839256
22	x413_454_325009147677_7_0518055_n_a	413	454.325	7.51806	Glycerophosphocholines	Lyso-(Monoalkyl)-PC	Lyso-PC(O-14:0)	0	22	70.0096	0.195975	0.346756	0.565168
23	x475_492_341874178254_7_3259788_n_a	475	492.342	7.32598	Unknown	NA	NA	NA	23	69.5735	0	0.235894	0
24	x410_490_368545776609_7_04509_betaine_lipid_dgcc_16_0	410	490.369	7.4509	Betaine lipids	Lyso-DGCC	Lyso-DGCC(16:0)	0	24	69.3905	0.630559	0.988638	0.637805
25	x415_353_203722878669_7_053713_n_a	415	353.204	7.53713	Unknown	NA	NA	NA	25	68.2569	0.323685	0.0543054	5.96045
26	x436_319_223706541778_7_1214013_n_a	436	319.224	7.1214	Unknown	NA	NA	NA	26	66.2621	0.349298	0.290241	1.20348
27	x308_462_341848750746_6_5776067_lyso_dgcc_14_0	308	462.342	6.57761	Betaine lipids	Lyso-DGCC	Lyso-DGCC(15:0)	0	27	66.233	0.19918	0.376552	0.528958
28	x755_522_389696895862_8_377537_n_a	755	522.39	8.37754	Unknown	NA	NA	NA	28	66.1572	0	0.215794	0
29	x579_231_172202282201_7_6915274_n_a	579	231.172	7.69153	Unknown	NA	NA	NA	29	65.5864	0.466083	0.390903	1.19232
30	x378_670_395857039803_6_869164_n_a	378	670.396	6.86916	Unknown	NA	NA	NA	30	64.3516	0.0146868	0.243206	0.0603883
31	x87_315_153254866364_4_3495517_n_a	87	315.153	4.34955	Unknown	NA	NA	NA	31	64.3117	0.0422676	0.246145	0.171718
32	x321_562_374318440211_6_673758_lyso_dgcc_22_6	321	562.374	6.67376	Betaine lipids	Lyso-DGCC	Lyso-DGCC(22:6)	6	32	64.2567	0.713988	0.569215	1.25434
33	x53_311_126724025446_1_6042564_n_a	53	311.127	1.60426	Unknown	NA	NA	NA	33	63.9757	0.209781	0	Inf
34	x748_1019_77303312839_8_36836_n_a	748	1019.77	8.36836	Glycerophosphocholines	Lyso-(Monoalkyl)-PC	NA	NA	34	63.6881	0.118659	0.343434	0.345508
35	x689_652_546075205701_8_150667_n_a	689	652.546	8.15067	Fatty acyl carnitines	NA	NA	NA	35	63.3722	0.212087	0	Inf
36	x470_642_428077831455_7_3080363_dgcc_28_7	470	642.428	7.30804	Betaine lipids	Lyso-DGCC	Lyso-DGCC(28:8)	8	36	63.3016	0.218589	0	Inf
37	x551_367_218421220457_7_6042976_n_a	551	367.218	7.6043	Unknown	NA	NA	NA	37	62.6945	0.32159	0.0790388	4.06876
38	x140_369_199322159329_5_1612267_n_a	140	369.199	5.16123	Unknown	NA	NA	NA	38	62.6389	0.160044	0.320454	0.499428
39	x587_302_171696519113_7_711399_n_a	587	302.172	7.7114	Unknown	NA	NA	NA	39	62.0119	0.232496	0.0732353	3.17464
40	x420_834_461566140867_7_072616_n_a	420	834.462	7.72616	Unknown	NA	NA	NA	40	61.9374	0.00971549	0.245385	0.0395928
41	x444_184_983943499176_7_158368_n_a	444	184.984	7.15837	Unknown	NA	NA	NA	41	61.6199	0.33298	0.30188	1.10302
42	x590_335_192990907092_7_715507_n_a	590	335.193	7.71551	Unknown	NA	NA	NA	42	61.305	0.284923	0.167051	1.7056
43	x458_353_263913338851_7_250303_spectral_match_to_monolinolenin_9c_12c_15c_from_nist14	458	353.264	7.2503	Unknown	NA	NA	NA	43	61.2764	0.185974	0.0140111	13.2733
44	x765_512_37238139392_8_435211_n_a	765	512.372	8.43521	Unknown	NA	NA	NA	44	60.9375	0.219479	0.0519485	4.22493
45	x435_568_334576199973_7_1198134_pc_22_6_0_0_m_h_c30h51n1o7p1	435	568.335	7.11981	Glycerophosphocholines	Lyso-(Monoacyl)-PC	Lyso-PC(22:6)	6	45	60.2664	0.304694	0.239626	1.27154
46	x696_608_425967316912_8_1791725_n_a	696	608.426	8.17917	Glycerophosphocholines	NA	NA	NA	46	59.8099	0.09372	0	Inf
47	x488_546_351891178877_7_3709373_pc_20_3_0_0_m_h_c28h53n1o7p1	488	546.352	7.37094	Glycerophosphocholines	Lyso-(Monoacyl)-PC	Lyso-PC(20:3)	3	47	59.5029	0.153576	0.0973841	1.57701
48	x275_400_305776012327_6_312011_n_a	275	400.306	6.31201	Unknown	NA	NA	NA	48	59.2874	0.0878098	0.0182109	4.82184
49	x580_272_197646836539_7_692016_n_a	580	272.198	7.69202	Unknown	NA	NA	NA	49	58.7838	0.318633	0.246691	1.29163
50	x672_428_27545510749_8_111321_n_a	672	428.275	8.11132	Unknown	NA	NA	NA	50	58.5907	0.497032	0.274718	1.80925
51	x618_498_316423829765_7_8327518_n_a	618	498.316	7.83275	Unknown	NA	NA	NA	51	58.5454	0.293729	0.179978	1.63203
52	x396_516_38489151207_6_9835615_n_a	396	516.385	6.98356	Betaine lipids	Lyso-DGCC	Lyso-DGCC(18:1)	1	52	58.0631	0.169958	0.054552	3.11553
53	x679_440_27395964689_8_124407_n_a	679	440.274	8.12441	Unknown	NA	NA	NA	53	57.7407	0.212339	0.0479076	4.43226
54	x535_496_333619246391_7_5302386_spectral_match_to_lyso_pc_16_0_from_nist14	535	496.334	7.53024	Glycerophosphocholines	Lyso-(Monoacyl)-PC	Lyso-PC(16:0)	0	54	57.3549	0.748961	0.651316	1.14992
55	x361_400_338723046507_6_816454_palmitoyl_carnitine_collision_energy_205060	361	400.339	6.81645	Fatty acyl carnitines	NA	NA	NA	55	57.0901	0.313396	0.267034	1.17362
56	x42_301_139324725594_1_4057328_n_a	42	301.139	1.40573	Mycosporine derivatives	NA	NA	NA	56	56.0705	0.333477	0.171574	1.94364
57	x490_468_33921158721_7_380937_n_a	490	468.339	7.38094	Glycerophosphocholines	Lyso-(Monoalkyl)-PC	Lyso-PC(O-15:0)	0	57	55.2378	0.181796	0.307091	0.591995
58	x669_510_3510712157_8_106142_n_a	669	510.351	8.10614	Unknown	NA	NA	NA	58	55.0863	0.337022	0.299032	1.12704
59	x731_454_294978998024_8_287753_n_a	731	454.295	8.28775	Unknown	NA	NA	NA	59	54.5254	0.271689	0.187902	1.44591
60	x549_395_24892466002_7_589227_n_a	549	395.249	7.58923	Unknown	NA	NA	NA	60	54.5153	0.176416	0	Inf
61	x754_648_390791987377_8_37678_n_a	754	648.391	8.37678	Unknown	NA	NA	NA	61	54.4076	0.339561	0.310351	1.09412
62	x342_332_076804134141_6_7420335_n_a	342	332.768	6.74203	Unknown	NA	NA	NA	62	54.0978	0.300694	0.260744	1.15322
63	x295_692_386012789234_6_486685_n_a	295	692.386	6.48668	Unknown	NA	NA	NA	63	53.0203	0.276473	0.35444	0.780027
64	x671_433_230999831562_8_110775_n_a	671	433.231	8.11078	Unknown	NA	NA	NA	64	52.8235	0.327963	0.264941	1.23787
65	x480_532_34266897134_7_3432965_n_a	480	532.343	7.3433	Unknown	NA	NA	NA	65	52.8233	0.21504	0.115181	1.86697
66	x588_963_705875835295_7_712947_n_a	588	963.706	7.71295	Glycerophosphocholines	Lyso-(Monoalkyl)-PC	NA	NA	66	52.7826	0.464128	0.554304	0.837316
67	x380_468_304886485283_6_869872_spectral_match_to_1_myristoyl_sn_glycero_3_phosphocholine_from_nist14	380	468.305	6.86987	Glycerophosphocholines	Lyso-(Monoacyl)-PC	Lyso-PC(14:0)	0	67	52.7594	0.286999	0.330931	0.867247
68	x807_800_604066389149_8_59225_dgcc_38_6	807	800.604	8.59225	Betaine lipids	NA	NA	NA	68	52.4561	0.272912	0.0204659	13.3349
69	x71_1154_97076975659_3_359276_n_a	71	1154.97	3.35928	Unknown	NA	NA	NA	69	52.3979	0.260913	0.144008	1.81179
70	x508_117_068582843712_7_422207_n_a	508	117.686	7.42221	Unknown	NA	NA	NA	70	52.0652	0.307448	0.221838	1.38591
71	x850_349_273474896583_8_935032_n_a	850	349.273	8.93503	Unknown	NA	NA	NA	71	51.5426	0.0798823	0.101043	0.790573
72	x357_694_390790490574_6_810327_n_a	357	694.391	6.81033	Unknown	NA	NA	NA	72	51.087	0.272471	0.204933	1.32956
73	x491_496_333891526828_7_392894_pc_0_0_16_0_m_h_c24h51n1o7p1	491	496.334	7.39289	Glycerophosphocholines	Lyso-(Monoacyl)-PC	Lyso-PC(16:0)	0	73	50.6604	0.170671	0.186048	0.91735
74	x324_644_387225887646_6_6986537_n_a	324	644.387	6.69865	Unknown	NA	NA	NA	74	50.6534	0.00946517	0.144053	0.0657062
75	x751_553_332020967344_8_372589_n_a	751	553.332	8.37259	Unknown	NA	NA	NA	75	49.0896	0.280705	0.233912	1.20004
76	x855_538_422635369335_9_002121_n_a	855	538.423	9.2121	Glycerophosphocholines	Lyso-(Monoalkyl)-PC	Lyso-PC(O-20:0)	0	76	49.076	0.0990427	0.250758	0.394973
77	x486_537_298361821233_7_3561473_n_a	486	537.298	7.35615	Unknown	NA	NA	NA	77	48.9213	0.0947996	0.00483152	19.6211
78	x268_666_371405257831_6_2440987_n_a	268	666.371	6.2441	Unknown	NA	NA	NA	78	48.8902	0.00494817	0.118427	0.0417824
79	x216_282_170727497363_5_9027457_n_a	216	282.171	5.90275	Unknown	NA	NA	NA	79	48.6002	0.299941	0.268338	1.11777
80	x524_546_350889481616_7_4789753_pc_20_3_0_0_m_h_c28h53n1o7p1	524	546.351	7.47898	Glycerophosphocholines	Lyso-(Monoacyl)-PC	Lyso-PC(20:3)	3	80	48.2652	0.0917286	0.0184795	4.96382
81	x625_508_372356668547_7_8634434_spectral_match_to_1_1z_octadecenyl_sn_glycero_3_phosphocholine_from_nist14	625	508.372	7.86344	Glycerophosphocholines	Lyso-(Monoalkyl)-PC	Lyso-PC(O-18:1)	1	81	47.0235	0.225977	0.331733	0.6812
82	x656_294_203162353923_8_02168_n_a	656	294.203	8.2168	Unknown	NA	NA	NA	82	46.6447	0.362119	0.298893	1.21153
83	x239_476_257647539514_6_0253735_n_a	239	476.258	6.25373	Unknown	NA	NA	NA	83	46.6314	0.248173	0.157556	1.57514
84	x606_400_30137342835_7_8130007_n_a	606	400.301	7.813	Unknown	NA	NA	NA	84	46.1851	0.142528	0.181338	0.78598
85	x177_472_261939076689_5_61035_n_a	177	472.262	5.61035	Unknown	NA	NA	NA	85	46.1373	0.287301	0.453996	0.632827
86	x608_171_139679484604_7_815677_n_a	608	171.14	7.81568	Unknown	NA	NA	NA	86	46.0378	0.199288	0.260752	0.764284
87	x212_476_258069421617_5_8428984_n_a	212	476.258	5.8429	Unknown	NA	NA	NA	87	45.9464	0.298638	0.192035	1.55513
88	x267_354_226878677042_6_243024_n_a	267	354.227	6.24302	Unknown	NA	NA	NA	88	45.6967	0.19105	0.100523	1.90056
89	x349_1038_58877127613_6_7587953_n_a	349	1038.59	6.7588	Unknown	NA	NA	NA	89	45.6688	0	0.0861943	0
90	x482_444_268762478556_7_3457136_n_a	482	444.269	7.34571	Unknown	NA	NA	NA	90	45.5901	0.160803	0.188607	0.852581
91	x746_468_344452595697_8_360984_n_a	746	468.344	8.36098	Unknown	NA	NA	NA	91	45.5452	0.335207	0.313352	1.06975
92	x572_522_350786427149_7_675126_spectral_match_to_1_9z_octadecenoyl_sn_glycero_3_phosphocholine_from_nist14	572	522.351	7.67513	Glycerophosphocholines	Lyso-(Monoacyl)-PC	Lyso-PC(18:1)	1	92	45.3793	0.209479	0.155616	1.34613
93	x438_472_358736913437_7_1255383_n_a	438	472.359	7.12554	Betaine lipids	NA	NA	NA	93	45.1989	0.0476466	0.206255	0.231008
94	x45_311_126758661949_1_4306353_n_a	45	311.127	1.43064	Unknown	NA	NA	NA	94	44.9561	0.146645	0	Inf
95	x133_418_215301426222_5_072562_n_a	133	418.215	5.72562	Unknown	NA	NA	NA	95	44.8174	0.192586	0.322467	0.597229
96	x138_428_271835356517_5_159344_n_a	138	428.272	5.15934	Unknown	NA	NA	NA	96	44.6976	0	0.133507	0
97	x452_568_334594635011_7_198342_lyso_pc_22_6	452	568.335	7.19834	Glycerophosphocholines	Lyso-(Monoacyl)-PC	Lyso-PC(22:6)	6	97	44.1762	0.387409	0.344051	1.12602
98	x534_991_665769434766_7_5300107_n_a	534	991.666	7.53001	Unknown	NA	NA	NA	98	44.1496	0.223564	0.229073	0.975949
99	x124_374_290380246524_4_9889054_n_a	124	374.29	4.98891	Fatty acyl carnitines	NA	NA	NA	99	43.9638	0.254657	0.215115	1.18382
100	x382_490_368455953995_6_879453_betaine_lipid_dgcc_16_0	382	490.368	6.87945	Betaine lipids	Lyso-DGCC	Lyso-DGCC(16:0)	0	100	43.9098	0.254956	0.247985	1.02811
101	x252_594_362044987192_6_108029_n_a	252	594.362	6.10803	Unknown	NA	NA	NA	101	43.709	0.266707	0.104225	2.55896
102	x347_528_312036199903_6_7576323_n_a	347	528.312	6.75763	Unknown	NA	NA	NA	102	43.6797	0.489882	0.565376	0.866471
103	x309_536_36017820558_6_588975_lyso_dgcc_18_5	309	536.36	6.58897	Betaine lipids	Lyso-DGCC	Lyso-DGCC(20:5)	5	103	43.6415	0.338292	0.381064	0.887757
104	x483_508_343642690022_7_3468676_n_a	483	508.344	7.34687	Unknown	NA	NA	NA	104	43.641	0.23932	0.308874	0.774816
105	x477_502_322261831002_7_3283_spectral_match_to_1_1z_hexadecenyl_sn_glycero_3_phosphocholine_from_nist14	477	502.322	7.3283	Glycerophosphocholines	NA	NA	NA	105	43.4392	0.223202	0.266948	0.836124
106	x603_367_280348852984_7_7970386_n_a	603	367.28	7.79704	Unknown	NA	NA	NA	106	43.3491	0.190173	0.189031	1.00604
107	x281_446_247318313315_6_340725_n_a	281	446.247	6.34072	Unknown	NA	NA	NA	107	43.3148	0.348812	0.286334	1.2182
108	x178_369_199421448259_5_6136374_n_a	178	369.199	5.61364	Unknown	NA	NA	NA	108	43.3048	0.0659113	0.200546	0.328658
109	x730_459_250504824813_8_287096_n_a	730	459.251	8.2871	Unknown	NA	NA	NA	109	43.2593	0.281613	0.214608	1.31222
110	x507_131_084199072151_7_4220386_n_a	507	131.842	7.42204	Unknown	NA	NA	NA	110	43.1071	0.352991	0.281907	1.25215
111	x558_386_120991523708_7_6377425_n_a	558	386.121	7.63774	Unknown	NA	NA	NA	111	43.0628	0.274348	0.277225	0.989622
112	x753_613_349910099349_8_373623_n_a	753	613.35	8.37362	Unknown	NA	NA	NA	112	42.9986	0.189045	0.0879665	2.14906
113	x293_422_326727179888_6_4629893_n_a	293	422.327	6.46299	Fatty acyl carnitines	NA	NA	NA	113	42.8821	0.0700306	0.00487131	14.3761
114	x228_446_247175357311_5_9795756_n_a	228	446.247	5.97958	Unknown	NA	NA	NA	114	42.7354	0.197521	0.0957091	2.06376
115	x371_327_212484002537_6_859773_n_a	371	327.212	6.85977	Prenol lipids	NA	NA	NA	115	42.6134	0.197451	0.260605	0.757665
116	x809_487_282966142511_8_6044235_n_a	809	487.283	8.60442	Unknown	NA	NA	NA	116	42.3895	0.014035	0.0779633	0.180021
117	x451_556_340823458116_7_1798124_n_a	451	556.341	7.17981	Unknown	NA	NA	NA	117	42.3581	0.225014	0.328788	0.684375
118	x737_247_168511104166_8_301158_n_a	737	247.169	8.30116	Unknown	NA	NA	NA	118	42.1602	0.263298	0.253351	1.03926
119	x624_331_279976934947_7_8607593_spectral_match_to_1_hexadecanoyl_sn_glycerol_from_nist14	624	331.28	7.86076	Unknown	NA	NA	NA	119	42.0937	0.0776901	0.233015	0.333412
120	x73_343_186730523433_3_4150481_n_a	73	343.187	3.41505	Unknown	NA	NA	NA	120	41.8562	0.113944	0.0397361	2.86752
121	x354_533_265926729237_6_7729406_n_a	354	533.266	6.77294	Unknown	NA	NA	NA	121	41.7564	0.105191	0.228368	0.460621
122	x154_490_275064424254_5_307697_n_a	154	490.275	5.3077	Unknown	NA	NA	NA	122	41.7398	0.0629266	0.17867	0.352195
123	x717_500_33524627271_8_253321_n_a	717	500.335	8.25332	Unknown	NA	NA	NA	123	41.676	0.30583	0.288742	1.05918
124	x502_280_187166127086_7_4118695_n_a	502	280.187	7.41187	Unknown	NA	NA	NA	124	41.6557	0.265954	0.208334	1.27657
125	x779_531_341702910633_8_4756775_n_a	779	531.342	8.47568	Unknown	NA	NA	NA	125	41.6436	0.152944	0.0222444	6.87563
126	x40_606_223897982359_1_273972_n_a	40	606.224	1.27397	Unknown	NA	NA	NA	126	41.6436	0.32425	0.290043	1.11794
127	x441_544_335326337087_7_1447616_pc_0_0_20_4_m_h_c28h51n1o7p1	441	544.335	7.14476	Glycerophosphocholines	Lyso-(Monoacyl)-PC	Lyso-PC(20:4)	4	127	41.6018	0.180136	0.186232	0.96727
128	x355_562_368324573323_6_802562_lyso_dgcc_22_6	355	562.368	6.80256	Betaine lipids	Lyso-DGCC	Lyso-DGCC(22:6)	6	128	41.5051	0.527298	0.588897	0.895399
129	x198_568_270082356174_5_785698_n_a	198	568.27	5.7857	Unknown	NA	NA	NA	129	41.2946	0.104205	0.102166	1.01996
130	x658_486_280340074829_8_0287895_n_a	658	486.28	8.2879	Unknown	NA	NA	NA	130	41.1183	0.270786	0.256074	1.05745
131	x620_510_356309517937_7_8386045_n_a	620	510.356	7.8386	Unknown	NA	NA	NA	131	41.0472	0.343899	0.383874	0.895863
132	x430_540_341091122461_7_101742_n_a	430	540.341	7.10174	Glycerophosphocholines	NA	NA	NA	132	41.0254	0	0.139576	0
133	x356_238_178024835147_6_8074846_n_a	356	238.178	6.80748	Unknown	NA	NA	NA	133	40.8095	0.244958	0.154991	1.58047
134	x695_546_346377266078_8_168639_spectral_match_to_1_stearoyl_2_hydroxy_sn_glycero_3_phosphocholine_from_nist14	695	546.346	8.16864	Glycerophosphocholines	NA	NA	NA	134	40.7475	0.120039	0.101199	1.18616
135	x241_464_338056875429_6_0474434_n_a	241	464.338	6.47443	Fatty acyl carnitines	NA	NA	NA	135	40.4956	0.0750069	0.0185921	4.03436
136	x278_414_256507345881_6_3292074_n_a	278	414.257	6.32921	Unknown	NA	NA	NA	136	40.4921	0.235331	0.158206	1.48749
137	x520_518_399631421227_7_468998_n_a	520	518.4	7.469	Unknown	NA	NA	NA	137	40.4768	0.304842	0.347995	0.875995
138	x417_506_327106186543_7_0579343_n_a	417	506.327	7.57934	Unknown	NA	NA	NA	138	40.3337	0.0549276	0.0390771	1.40562
139	x38_262_165322602436_1_2269784_n_a	38	262.165	1.22698	Fatty acyl carnitines	NA	NA	NA	139	40.2894	0.273563	0.338474	0.808223
140	x229_448_263384132609_5_9870696_n_a	229	448.263	5.98707	Unknown	NA	NA	NA	140	40.0584	0.0185525	0.148212	0.125176
141	x363_538_369165556237_6_821602_n_a	363	538.369	6.8216	Betaine lipids	Lyso-DGCC	Lyso-DGCC(20:4)	4	141	40.0276	0.0278507	0.19649	0.141741
142	x159_420_23285657457_5_369094_n_a	159	420.233	5.36909	Unknown	NA	NA	NA	142	40.0209	0.0465756	0.216952	0.214682
143	x738_367_284453824357_8_305368_n_a	738	367.284	8.30537	Unknown	NA	NA	NA	143	39.694	0.0524895	0.185189	0.283438
144	x286_470_268023667325_6_3737316_n_a	286	470.268	6.37373	Glycerophosphocholines	NA	NA	NA	144	39.5721	0.189082	0.259241	0.729368
145	x761_456_310422207769_8_429048_n_a	761	456.31	8.42905	Unknown	NA	NA	NA	145	39.5058	0.0759316	0.17275	0.439545
146	x454_494_320570139923_7_219789_lyso_pc_16_1	454	494.321	7.21979	Glycerophosphocholines	Lyso-(Monoacyl)-PC	Lyso-PC(16:1)	1	146	39.349	0.0137733	0.0971314	0.141801
147	x405_322_198493964864_7_02749_n_a	405	322.198	7.2749	Unknown	NA	NA	NA	147	39.3018	0.241825	0.155589	1.55426
148	x727_428_279651008419_8_284081_n_a	727	428.28	8.28408	Unknown	NA	NA	NA	148	39.0742	0.377017	0.318235	1.18471
149	x583_248_198247727707_7_695597_n_a	583	248.198	7.6956	Unknown	NA	NA	NA	149	39.0696	0.157252	0.0188466	8.3438
150	x428_382_291081464871_7_0967364_n_a	428	382.291	7.96736	Unknown	NA	NA	NA	150	38.9641	0.115191	0.0554953	2.07569
151	x767_500_30027816144_8_43717_n_a	767	500.3	8.43717	Unknown	NA	NA	NA	151	38.9437	0.3075	0.207114	1.48469
152	x393_518_320905691822_6_9690833_massbank_pr310842_lpc_18_3	393	518.321	6.96908	Glycerophosphocholines	Lyso-(Monoacyl)-PC	Lyso-PC(18:3)	3	152	38.6227	0.187926	0.182416	1.0302
153	x560_330_202223819892_7_6381483_n_a	560	330.202	7.63815	Unknown	NA	NA	NA	153	38.6074	0.278538	0.272587	1.02183
154	x350_257_18790167209_6_759148_n_a	350	257.188	6.75915	Unknown	NA	NA	NA	154	38.5885	0.0101773	0.169298	0.0601148
155	x724_228_174375082605_8_274546_n_a	724	228.174	8.27455	Unknown	NA	NA	NA	155	38.4723	0.367198	0.332772	1.10345
156	x214_310_201720684324_5_901791_n_a	214	310.202	5.90179	Unknown	NA	NA	NA	156	38.4423	0.261355	0.223368	1.17006
157	x434_339_223569672408_7_1197996_n_a	434	339.224	7.1198	Unknown	NA	NA	NA	157	38.3762	0.283887	0.173434	1.63685
158	x739_488_299851199354_8_324505_n_a	739	488.3	8.32451	Unknown	NA	NA	NA	158	38.3718	0.278012	0.262461	1.05925
159	x503_159_115429470273_7_419364_n_a	503	159.115	7.41936	Unknown	NA	NA	NA	159	38.3551	0.414576	0.352409	1.17641
160	x780_508_343033624307_8_478343_n_a	780	508.343	8.47834	Unknown	NA	NA	NA	160	38.324	0.323873	0.286672	1.12977
161	x729_433_235505987294_8_286405_n_a	729	433.236	8.28641	Unknown	NA	NA	NA	161	37.7572	0.225241	0.171201	1.31566
162	x497_365_264161074724_7_4047055_n_a	497	365.264	7.40471	Unknown	NA	NA	NA	162	37.7568	0.136994	0.0673083	2.03532
163	x292_536_360251570034_6_459438_lyso_dgcc_18_5	292	536.36	6.45944	Betaine lipids	Lyso-DGCC	Lyso-DGCC(20:5)	5	163	37.7565	0.483568	0.436738	1.10723
164	x512_336_212545954686_7_433262_n_a	512	336.213	7.43326	Unknown	NA	NA	NA	164	37.756	0.29488	0.195992	1.50455
165	x650_508_337065106899_7_9679594_n_a	650	508.337	7.96796	Unknown	NA	NA	NA	165	37.756	0.12571	0.105049	1.19668
166	x543_440_333551304818_7_5803437_n_a	543	440.334	7.58034	Unknown	NA	NA	NA	166	37.7453	0.189864	0.262403	0.72356
167	x509_267_17505481785_7_425668_n_a	509	267.175	7.42567	Unknown	NA	NA	NA	167	37.7436	0.164105	0.0498254	3.29361
168	x449_254_172195291785_7_168157_n_a	449	254.172	7.16816	Unknown	NA	NA	NA	168	37.7335	0.3522	0.3201	1.10028
169	x685_477_255493583507_8_142459_n_a	685	477.255	8.14246	Unknown	NA	NA	NA	169	37.7207	0.167633	0.132142	1.26858
170	x163_418_214874948706_5_4438086_n_a	163	418.215	5.44381	Unknown	NA	NA	NA	170	37.7105	0.271457	0.180683	1.5024
171	x644_454_290242607964_7_966027_n_a	644	454.29	7.96603	Unknown	NA	NA	NA	171	37.7105	0.221451	0.173168	1.27882
172	x546_386_28649737198_7_5811186_n_a	546	386.286	7.58112	Unknown	NA	NA	NA	172	37.7057	0.337497	0.361464	0.933694
173	x27_517_176462262178_1_0848807_n_a	27	517.176	1.84881	Unknown	NA	NA	NA	173	37.616	0.440018	0.368504	1.19407
174	x387_513_300162912015_6_9008894_n_a	387	513.3	6.90089	Glycoglycerolipids	NA	NA	NA	174	37.5755	0.010681	0.101211	0.105532
175	x22_268_103708436153_1_070659_spectral_match_to_adenosine_from_nist14	22	268.104	1.70659	Unknown	NA	NA	NA	175	37.5733	0.359451	0.264165	1.36071
176	x36_218_138546771912_1_1600608_propionylcarnitine	36	218.139	1.16006	Fatty acyl carnitines	NA	NA	NA	176	37.5244	0.410492	0.363125	1.13044
177	x794_450_264466099212_8_52801_n_a	794	450.264	8.52801	Unknown	NA	NA	NA	177	37.3872	0	0.0622539	0
178	x345_493_27524627021_6_755767_n_a	345	493.275	6.75577	Unknown	NA	NA	NA	178	37.3603	0.157407	0.298829	0.526745
179	x416_494_318877567271_7_0557184_lyso_pc_16_1	416	494.319	7.55718	Unknown	Lyso-(Monoacyl)-PC	Lyso-PC(16:1)	1	179	37.3104	0.154369	0.275967	0.559375
180	x538_386_229181665899_7_562946_n_a	538	386.229	7.56295	Unknown	NA	NA	NA	180	37.3012	0.105591	0	Inf
181	x445_375_118189291799_7_160066_n_a	445	375.118	7.16007	Unknown	NA	NA	NA	181	37.2667	0.266272	0.261401	1.01864
182	x700_529_320823467202_8_194781_n_a	700	529.321	8.19478	Unknown	NA	NA	NA	182	37.1629	0.165019	0.0220811	7.47333
183	x469_917_624095241833_7_3063865_n_a	469	917.624	7.30639	Glycerophosphocholines	Lyso-(Monoalkyl)-PC	NA	NA	183	37.113	0.0268533	0.146442	0.183372
184	x495_367_280974668163_7_4007225_n_a	495	367.281	7.40072	Unknown	NA	NA	NA	184	37.0645	0.32879	0.349914	0.93963
185	x628_484_263055741991_7_8739295_n_a	628	484.263	7.87393	Unknown	NA	NA	NA	185	37.0369	0.280035	0.195134	1.43509
186	x569_292_188127116142_7_673625_n_a	569	292.188	7.67363	Unknown	NA	NA	NA	186	36.9707	0.330005	0.266629	1.23769
187	x564_280_260443728172_7_6493125_n_a	564	280.26	7.64931	Unknown	NA	NA	NA	187	36.9612	0.285116	0.260488	1.09455
188	x56_120_080827402987_1_7139175_n_a	56	120.808	1.71392	Unknown	NA	NA	NA	188	36.7977	0.260701	0.207572	1.25596
189	x728_472_304260537613_8_284627_n_a	728	472.304	8.28463	Unknown	NA	NA	NA	189	36.7609	0.135005	0.106032	1.27324
190	x764_430_295767864997_8_431512_n_a	764	430.296	8.43151	Unknown	NA	NA	NA	190	36.7581	0.362263	0.209599	1.72836
191	x566_213_161379609814_7_650053_n_a	566	213.161	7.65005	Unknown	NA	NA	NA	191	36.6384	0.388579	0.359768	1.08008
192	x72_1155_21755213911_3_3595445_n_a	72	1155.22	3.35954	Unknown	NA	NA	NA	192	36.5537	0.274214	0.166133	1.65057
193	x843_506_328491539179_8_835577_n_a	843	506.328	8.83558	Unknown	NA	NA	NA	193	36.5019	0.044653	0.184366	0.242197
194	x226_432_233404357395_5_9675756_n_a	226	432.233	5.96758	Unknown	NA	NA	NA	194	36.4524	0.288192	0.232307	1.24057
195	x279_915_484974485943_6_3296585_n_a	279	915.485	6.32966	Unknown	NA	NA	NA	195	36.406	0.2788	0.224526	1.24173
196	x517_508_343646741669_7_4562006_n_a	517	508.344	7.4562	Unknown	NA	NA	NA	196	36.4036	0.0600083	0.210038	0.285702
197	x611_161_130978987846_7_8277636_2_hydroxyoctanoic_acid	611	161.131	7.82776	Unknown	NA	NA	NA	197	36.3856	0.313585	0.270021	1.16133
198	x694_524_366651282675_8_164867_spectral_match_to_1_stearoyl_2_hydroxy_sn_glycero_3_phosphocholine_from_nist14	694	524.367	8.16487	Glycerophosphocholines	Lyso-(Monoacyl)-PC	Lyso-PC(18:0)	0	198	36.1803	0.480896	0.432753	1.11125
199	x758_486_285339772106_8_400283_n_a	758	486.285	8.40028	Unknown	NA	NA	NA	199	35.947	0.198801	0.124689	1.59437
200	x463_504_384448982238_7_270039_n_a	463	504.384	7.27004	Betaine lipids	Lyso-DGCC	Lyso-DGCC(17:0)	0	200	35.5957	0	0.111199	0
201	x786_603_225492440486_8_498964_n_a	786	603.225	8.49896	Unknown	NA	NA	NA	201	34.9039	0.225535	0.10346	2.17993
202	x871_786_517856783621_9_360086_mgdg_18_4_18_5	871	786.518	9.36009	Glycoglycerolipids	NA	NA	NA	202	34.742	0.0728481	0.184613	0.394598
203	x43_261_090008166516_1_4112405_n_a	43	261.9	1.41124	Unknown	NA	NA	NA	203	34.6485	0.305491	0.263775	1.15815
204	x47_285_145165824562_1_4464246_usujirene	47	285.145	1.44642	Mycosporine derivatives	NA	NA	NA	204	34.4826	0.652297	0.502109	1.29911
205	x533_319_223757793483_7_5264254_n_a	533	319.224	7.52643	Unknown	NA	NA	NA	205	34.2159	0.0944131	0.0441519	2.13837
206	x2_138_995657651208_1_0363063_n_a	2	138.996	1.36306	Unknown	NA	NA	NA	206	34.2061	0.270946	0.203738	1.32988
207	x238_268_154073281577_6_0188403_n_a	238	268.154	6.1884	Unknown	NA	NA	NA	207	34.2061	0.15378	0.0342432	4.49083
208	x677_337_23335916801_8_123413_n_a	677	337.233	8.12341	Prenol lipids	NA	NA	NA	208	34.2061	0.231971	0.233218	0.994654
209	x676_369_25919214172_8_123334_n_a	676	369.259	8.12333	Prenol lipids	NA	NA	NA	209	34.2061	0.191214	0.222328	0.86005
210	x804_381_299085432022_8_573697_n_a	804	381.299	8.5737	Unknown	NA	NA	NA	210	34.2061	0.246748	0.269671	0.914998
211	x271_384_275222941388_6_255761_n_a	271	384.275	6.25576	Unknown	NA	NA	NA	211	34.2061	0.0371722	0.0604012	0.615422
212	x829_395_315805428291_8_752043_n_a	829	395.316	8.75204	Unknown	NA	NA	NA	212	34.2061	0	0.0677121	0
213	x801_442_352241290628_8_562367_n_a	801	442.352	8.56237	Unknown	NA	NA	NA	213	34.2061	0.151079	0.193272	0.78169
214	x162_444_232764980024_5_4139304_n_a	162	444.233	5.41393	Unknown	NA	NA	NA	214	34.2061	0.028247	0.133805	0.211105
215	x183_446_247507336318_5_6665154_n_a	183	446.248	5.66652	Unknown	NA	NA	NA	215	34.2061	0.161964	0.191693	0.844911
216	x817_452_279344436781_8_655055_n_a	817	452.279	8.65506	Unknown	NA	NA	NA	216	34.2061	0.205589	0.201326	1.02117
217	x91_474_24380930388_4_562148_n_a	91	474.244	4.56215	Unknown	NA	NA	NA	217	34.2061	0.323551	0.31813	1.01704
218	x632_475_318147858471_7_895847_n_a	632	475.318	7.89585	Unknown	NA	NA	NA	218	34.2061	0.20454	0.108431	1.88636
219	x120_490_238689012676_4_9692526_n_a	120	490.239	4.96925	Unknown	NA	NA	NA	219	34.2061	0.23746	0.155936	1.52281
220	x844_498_358796406959_8_841064_n_a	844	498.359	8.84106	Unknown	NA	NA	NA	220	34.2061	0.122029	0.0729662	1.6724
221	x622_515_313010429723_7_8523364_n_a	622	515.313	7.85234	Unknown	NA	NA	NA	221	34.2061	0.150683	0.271219	0.555576
222	x186_524_241604877646_5_719855_n_a	186	524.242	5.71985	Unknown	NA	NA	NA	222	34.2061	0.325974	0.269627	1.20898
223	x793_524_37202611879_8_525789_n_a	793	524.372	8.52579	Unknown	NA	NA	NA	223	34.2061	0.094048	0.00466138	20.176
224	x529_524_389104838064_7_5227547_dgts_20_3	529	524.389	7.52275	Betaine lipids	NA	NA	NA	224	34.2061	0.0716656	0.166528	0.430352
225	x773_538_388126157435_8_460551_n_a	773	538.388	8.46055	Unknown	NA	NA	NA	225	34.2061	0.210204	0.107618	1.95325
226	x609_545_317695602878_7_8163733_n_a	609	545.318	7.81637	Unknown	NA	NA	NA	226	34.2061	0.105991	0	Inf
227	x485_560_375557744389_7_355388_n_a	485	560.376	7.35539	Unknown	NA	NA	NA	227	34.2061	0.0570662	0	Inf
228	x222_568_347058949541_5_926355_n_a	222	568.347	5.92636	Unknown	NA	NA	NA	228	34.2061	0.0691726	0.0461022	1.50042
229	x523_587_313703712066_7_4743476_n_a	523	587.314	7.47435	Unknown	NA	NA	NA	229	34.2061	0.062015	0.195554	0.317124
230	x741_636_460853657942_8_342568_n_a	741	636.461	8.34257	Glycerophosphocholines	NA	NA	NA	230	34.2061	0.0567094	0	Inf
231	x815_666_503308406635_8_645938_n_a	815	666.503	8.64594	Glycerophosphocholines	NA	NA	NA	231	34.2061	0.0715044	0.00485255	14.7354
232	x381_694_391788453542_6_876473_n_a	381	694.392	6.87647	Unknown	NA	NA	NA	232	34.2061	0.0586128	0.0555115	1.05587
233	x151_779_349954857167_5_282154_n_a	151	779.35	5.28215	Unknown	NA	NA	NA	233	34.2038	0.297485	0.207557	1.43327
234	x638_498_316141838861_7_9424095_n_a	638	498.316	7.94241	Unknown	NA	NA	NA	234	34.0144	0.35186	0.311919	1.12805
235	x776_480_310055877626_8_467027_n_a	776	480.31	8.46703	Unknown	NA	NA	NA	235	33.6577	0.345517	0.316728	1.09089
236	x116_390_184986030592_4_934421_n_a	116	390.185	4.93442	Unknown	NA	NA	NA	236	33.3426	0.0269178	0.138473	0.19439
237	x782_454_294586265119_8_487949_n_a	782	454.295	8.48795	Unknown	NA	NA	NA	237	33.2557	0.218249	0.15159	1.43974
238	x784_506_172291077874_8_496841_n_a	784	506.172	8.49684	Unknown	NA	NA	NA	238	32.5217	0.198832	0.183057	1.08618
239	x752_676_419338130712_8_373238_n_a	752	676.419	8.37324	Unknown	NA	NA	NA	239	32.2818	0.141937	0	Inf
240	x464_385_190729835253_7_2814837_n_a	464	385.191	7.28148	Unknown	NA	NA	NA	240	32.0043	0.207235	0.258281	0.802361
241	x646_631_355301188447_7_9662075_n_a	646	631.355	7.96621	Unknown	NA	NA	NA	241	31.6259	0.397418	0.379403	1.04748
242	x722_397_294426257321_8_266698_n_a	722	397.294	8.2667	Unknown	NA	NA	NA	242	31.3393	0.328834	0.296051	1.11073
243	x637_503_271697586942_7_9387755_n_a	637	503.272	7.93878	Unknown	NA	NA	NA	243	31.1495	0.197666	0.0971251	2.03516
244	x215_157_101515613436_5_9024286_n_a	215	157.102	5.90243	Unknown	NA	NA	NA	244	30.8967	0.136896	0.0462341	2.96094
245	x310_472_261787092757_6_589294_n_a	310	472.262	6.58929	Unknown	NA	NA	NA	245	30.8858	0.519106	0.424748	1.22215
246	x270_458_248957687462_6_2463713_n_a	270	458.249	6.24637	Unknown	NA	NA	NA	246	30.7721	0.373965	0.346402	1.07957
247	x617_133_099598406065_7_831654_n_a	617	133.996	7.83165	Unknown	NA	NA	NA	247	30.6948	0.127055	0.00981456	12.9455
248	x235_915_485000691969_6_0164113_n_a	235	915.485	6.16411	Unknown	NA	NA	NA	248	30.3283	0.239857	0.16469	1.45642
249	x506_249_145845827878_7_4215975_n_a	506	249.146	7.4216	Unknown	NA	NA	NA	249	30.2811	0.354277	0.292126	1.21276
250	x359_322_198516158958_6_813671_n_a	359	322.199	6.81367	Unknown	NA	NA	NA	250	30.1379	0.283847	0.237922	1.19302
251	x826_482_327868470038_8_7272835_n_a	826	482.328	8.72728	Unknown	NA	NA	NA	251	29.853	0.210088	0.207169	1.01409
252	x736_442_294625492683_8_300469_n_a	736	442.295	8.30047	Unknown	NA	NA	NA	252	29.3225	0.245628	0.086891	2.82685
253	x544_341_228935741867_7_580674_n_a	544	341.229	7.58067	Prenol lipids	NA	NA	NA	253	29.1917	0.334125	0.347532	0.961422
254	x678_386_286518967414_8_124373_n_a	678	386.287	8.12437	Prenol lipids	NA	NA	NA	254	29.1692	0.337382	0.340893	0.989701
255	x189_432_232907356935_5_730703_n_a	189	432.233	5.7307	Unknown	NA	NA	NA	255	29.159	0.496939	0.42016	1.18274
256	x526_254_172104901448_7_5043907_n_a	526	254.172	7.50439	Unknown	NA	NA	NA	256	29.1486	0.241682	0.234733	1.02961
257	x559_289_177235353723_7_6379046_n_a	559	289.177	7.6379	Unknown	NA	NA	NA	257	29.0322	0.359375	0.343744	1.04547
258	x596_280_187180260384_7_7327385_n_a	596	280.187	7.73274	Unknown	NA	NA	NA	258	29.0112	0.291668	0.199642	1.46096
259	x323_538_374696095602_6_6968336_n_a	323	538.375	6.69683	Betaine lipids	Lyso-DGCC	Lyso-DGCC(20:4)	4	259	28.7807	0.0277909	0.188581	0.147369
260	x392_521_338999084891_6_9652343_n_a	392	521.339	6.96523	Unknown	NA	NA	NA	260	28.7271	0.0585842	0.00470084	12.4625
261	x641_426_260630246693_7_958622_n_a	641	426.261	7.95862	Unknown	NA	NA	NA	261	28.687	0.0406679	0.130882	0.310721
262	x287_510_343448649257_6_3805985_n_a	287	510.343	6.3806	Unknown	NA	NA	NA	262	28.667	0.0706066	0.108915	0.64827
263	x408_261_145579128583_7_043684_n_a	408	261.146	7.43684	Unknown	NA	NA	NA	263	28.6629	0.0927437	0.0724023	1.28095
264	x750_537_350959482504_8_372159_n_a	750	537.351	8.37216	Glycerophosphocholines	NA	NA	NA	264	28.6629	0.0326386	0.0422828	0.771911
265	x781_524_337915040081_8_482511_n_a	781	524.338	8.48251	Unknown	NA	NA	NA	265	28.5891	0.0885186	0.204164	0.433566
266	x104_550_260377340234_4_778781_n_a	104	550.26	4.77878	Unknown	NA	NA	NA	266	28.5558	0.122898	0.0744343	1.65109
267	x869_768_588834768706_9_31582_pc_o_16_0_20_4_m_h_c44h83n1o7p1	869	768.589	9.31582	Glycerophosphocholines	PC	NA	4	267	28.5104	0.0865052	0.123564	0.700081
268	x642_470_286528075824_7_963642_n_a	642	470.287	7.96364	Unknown	NA	NA	NA	268	28.4191	0.218803	0.232311	0.941856
269	x437_280_260455200811_7_1215587_n_a	437	280.26	7.12156	Unknown	NA	NA	NA	269	28.3715	0.298656	0.272861	1.09454
270	x297_512_358210483678_6_4976797_n_a	297	512.358	6.49768	Betaine lipids	Lyso-DGCC	Lyso-DGCC(18:3)	3	270	28.3523	0.388088	0.37106	1.04589
271	x703_213_161480455838_8_203874_n_a	703	213.161	8.20387	Unknown	NA	NA	NA	271	28.057	0.366769	0.321961	1.13917
272	x90_476_258962256411_4_550017_n_a	90	476.259	4.55002	Unknown	NA	NA	NA	272	28.0063	0.0364294	0.0209612	1.73795
273	x402_462_275002806656_7_01811_n_a	402	462.275	7.1811	Unknown	NA	NA	NA	273	27.816	0.326755	0.321917	1.01503
274	x108_344_171771103414_4_808115_n_a	108	344.172	4.80811	Unknown	NA	NA	NA	274	27.6214	0.218356	0.103831	2.10299
275	x263_594_36218855675_6_187316_n_a	263	594.362	6.18732	Unknown	NA	NA	NA	275	27.2726	0.133229	0.0813048	1.63864
276	x176_564_276117630508_5_594932_n_a	176	564.276	5.59493	Unknown	NA	NA	NA	276	26.5812	0.335523	0.28482	1.17802
277	x830_1173_45403044484_8_756114_n_a	830	1173.45	8.75611	Unknown	NA	NA	NA	277	25.6546	0.218818	0.241264	0.906964
278	x636_118_085149456193_7_9347405_l_norvaline_60_0_e_v	636	118.851	7.93474	Aminoacids	NA	NA	NA	278	25.6546	0.0700706	0.0832024	0.842171
279	x4_118_086464445972_1_0409626_n_a	4	118.865	1.40963	Aminoacids	NA	NA	NA	279	25.6546	0.254505	0.286416	0.888583
280	x34_132_101907914081_1_1084794_n_a	34	132.102	1.10848	Aminoacids	NA	NA	NA	280	25.6546	0.384485	0.342645	1.12211
281	x592_1445_05370816626_7_7173185_n_a	592	1445.54	7.71732	Glycerophosphocholines	Lyso-(Monoalkyl)-PC	NA	NA	281	25.6546	0.00977442	0.106084	0.0921388
282	x68_161_107763315312_3_2029498_n_a	68	161.108	3.20295	Simple indole alkaloids	NA	NA	NA	282	25.6546	0.133936	0.214603	0.624111
283	x7_180_101918602042_1_0482761_n_a	7	180.102	1.48276	Aminoacids	NA	NA	NA	283	25.6546	0.488408	0.501633	0.973636
284	x65_188_070981069651_2_898839_spectral_match_to_abrine_from_nist14	65	188.71	2.89884	Aminoacids	NA	NA	NA	284	25.6546	0.186925	0.10494	1.78126
285	x32_192_107061827436_1_1032772_n_a	32	192.107	1.10328	Aminoacids	NA	NA	NA	285	25.6546	0.200141	0.198344	1.00906
286	x199_192_138393503226_5_794316_massbank_eu_sm822301_deet_n_n_diethyl_3_methylbenzamide	199	192.138	5.79432	Unknown	NA	NA	NA	286	25.6546	0.26182	0.259237	1.00996
287	x21_196_133113894833_1_069215_n_a	21	196.133	1.69215	Unknown	NA	NA	NA	287	25.6546	0.0774381	0.045592	1.6985
288	x57_232_155173927532_1_9870428_butyrylcarnitine_40_00_e_v	57	232.155	1.98704	Fatty acyl carnitines	NA	NA	NA	288	25.6546	0.0696416	0.102344	0.680468
289	x70_253_191861995167_3_3225343_n_a	70	253.192	3.32253	Unknown	NA	NA	NA	289	25.6546	0.0376866	0.0414419	0.909383
290	x148_254_174944451606_5_280763_n_a	148	254.175	5.28076	Unknown	NA	NA	NA	290	25.6546	0.111604	0.182327	0.61211
291	x510_268_177401725877_7_4285326_n_a	510	268.177	7.42853	Unknown	NA	NA	NA	291	25.6546	0.0612725	0.0111318	5.50429
292	x723_270_184321206328_8_274252_n_a	723	270.184	8.27425	Unknown	NA	NA	NA	292	25.6546	0.195591	0.0990007	1.97565
293	x28_290_116428471706_1_0896548_n_a	28	290.116	1.89655	Unknown	NA	NA	NA	293	25.6546	0.15936	0.1517	1.05049
294	x511_294_203033229974_7_4329653_n_a	511	294.203	7.43297	Unknown	NA	NA	NA	294	25.6546	0.104026	0.00901925	11.5338
295	x540_295_187685860132_7_578494_n_a	540	295.188	7.57849	Prenol lipids	NA	NA	NA	295	25.6546	0.0229576	0.0534134	0.42981
296	x93_317_169307873351_4_640358_n_a	93	317.169	4.64036	Unknown	NA	NA	NA	296	25.6546	0.00498987	0.0972968	0.051285
297	x652_331_22324951967_7_9724407_n_a	652	331.223	7.97244	Unknown	NA	NA	NA	297	25.6546	0.0588415	0.0771544	0.762646
298	x686_335_254879354122_8_144283_n_a	686	335.255	8.14428	Diterpenoids	NA	NA	NA	298	25.6546	0.314974	0.361428	0.87147
299	x377_336_212583241071_6_8675594_n_a	377	336.213	6.86756	Unknown	NA	NA	NA	299	25.6546	0.0751456	0.00466019	16.125
300	x373_344_24022964998_6_860083_n_a	373	344.24	6.86008	Prenol lipids	NA	NA	NA	300	25.6546	0.337374	0.329057	1.02527
301	x568_345_239464310526_7_6658864_n_a	568	345.239	7.66589	Unknown	NA	NA	NA	301	25.6546	0.0898677	0.0484801	1.85371
302	x501_349_27060504678_7_41129_n_a	501	349.271	7.41129	Diterpenoids	NA	NA	NA	302	25.6546	0.247783	0.285943	0.866546
303	x725_349_273586216712_8_280514_n_a	725	349.274	8.28051	Diterpenoids	NA	NA	NA	303	25.6546	0.15937	0.226466	0.703728
304	x391_351_248511605632_6_9427443_n_a	391	351.249	6.94274	Unknown	NA	NA	NA	304	25.6546	0.189264	0.129211	1.46477
305	x699_357_239232086292_8_190548_n_a	699	357.239	8.19055	Unknown	NA	NA	NA	305	25.6546	0.0271202	0.107246	0.252878
306	x547_358_255598936749_7_581322_n_a	547	358.256	7.58132	Prenol lipids	NA	NA	NA	306	25.6546	0.391929	0.401388	0.976434
307	x810_364_293062670947_8_612383_n_a	810	364.293	8.61238	Unknown	NA	NA	NA	307	25.6546	0.239206	0.121753	1.96468
308	x348_365_264861082445_6_7587104_n_a	348	365.265	6.75871	Unknown	NA	NA	NA	308	25.6546	0.147964	0.0753642	1.96332
309	x48_367_149172459751_1_4685585_n_a	48	367.149	1.46856	Unknown	NA	NA	NA	309	25.6546	0.316483	0.275916	1.14702
310	x367_368_238395226376_6_839904_n_a	367	368.238	6.8399	Unknown	NA	NA	NA	310	25.6546	0.14821	0.0526092	2.81719
311	x574_368_275008558641_7_6777825_n_a	574	368.275	7.67778	Unknown	NA	NA	NA	311	25.6546	0.0185144	0.0990897	0.186845
312	x516_372_27078987322_7_453144_n_a	516	372.271	7.45314	Prenol lipids	NA	NA	NA	312	25.6546	0.108605	0.121578	0.893296
313	x734_377_305619601566_8_295309_n_a	734	377.306	8.29531	Diterpenoids	NA	NA	NA	313	25.6546	0.330137	0.318006	1.03815
314	x719_381_297996084932_8_255966_n_a	719	381.298	8.25597	Unknown	NA	NA	NA	314	25.6546	0.36674	0.386184	0.94965
315	x269_382_257982418379_6_245467_n_a	269	382.258	6.24547	Unknown	NA	NA	NA	315	25.6546	0.148053	0.0630374	2.34865
316	x334_385_194292877166_6_712748_n_a	334	385.194	6.71275	Unknown	NA	NA	NA	316	25.6546	0.0116612	0.0734617	0.158739
317	x304_386_290604478913_6_560626_n_a	304	386.291	6.56063	Unknown	NA	NA	NA	317	25.6546	0.0361809	0.0800218	0.452138
318	x496_389_262805383955_7_402991_n_a	496	389.263	7.40299	Unknown	NA	NA	NA	318	25.6546	0.0938661	0.103525	0.906697
319	x847_391_32173926442_8_878162_n_a	847	391.322	8.87816	Diterpenoids	NA	NA	NA	319	25.6546	0.0799934	0.110411	0.724502
320	x548_392_274714973932_7_5817857_n_a	548	392.275	7.58179	Unknown	NA	NA	NA	320	25.6546	0.0256287	0.090522	0.283121
321	x339_412_302259153677_6_729061_n_a	339	412.302	6.72906	Unknown	NA	NA	NA	321	25.6546	0.0253177	0.0950911	0.266247
322	x406_414_315908248696_7_0335016_n_a	406	414.316	7.33502	Unknown	NA	NA	NA	322	25.6546	0.0527188	0.0980144	0.537868
323	x251_420_232469216958_6_092008_n_a	251	420.232	6.92008	Unknown	NA	NA	NA	323	25.6546	0.255869	0.2285	1.11978
324	x288_434_246848594829_6_4092073_n_a	288	434.247	6.40921	Unknown	NA	NA	NA	324	25.6546	0.239599	0.225627	1.06192
325	x147_439_18911549172_5_2749114_n_a	147	439.189	5.27491	Unknown	NA	NA	NA	325	25.6546	0.0362739	0.0839217	0.432234
326	x203_444_232803515198_5_8102994_n_a	203	444.233	5.8103	Unknown	NA	NA	NA	326	25.6546	0.103148	0.1847	0.558464
327	x185_444_286618240095_5_6882744_n_a	185	444.287	5.68827	Unknown	NA	NA	NA	327	25.6546	0.111873	0.107644	1.03929
328	x153_446_247199922618_5_3022313_n_a	153	446.247	5.30223	Unknown	NA	NA	NA	328	25.6546	0.245224	0.277439	0.883886
329	x35_447_249974506264_1_1282603_n_a	35	447.25	1.12826	Unknown	NA	NA	NA	329	25.6546	0.00944949	0.116873	0.0808526
330	x668_456_305921656716_8_104476_n_a	668	456.306	8.10448	Unknown	NA	NA	NA	330	25.6546	0.151775	0.213949	0.709397
331	x822_473_342429171049_8_669435_n_a	822	473.342	8.66944	Unknown	NA	NA	NA	331	25.6546	0.0232432	0.0519931	0.447044
332	x99_474_243789676246_4_7014246_n_a	99	474.244	4.70142	Unknown	NA	NA	NA	332	25.6546	0.31011	0.302221	1.0261
333	x842_478_295333176006_8_834667_n_a	842	478.295	8.83467	Unknown	NA	NA	NA	333	25.6546	0.109316	0.166932	0.654857
334	x711_480_402106722391_8_242833_n_a	711	480.402	8.24283	Unknown	NA	NA	NA	334	25.6546	0.0399038	0.0452267	0.882306
335	x690_484_263058702606_8_151835_n_a	690	484.263	8.15184	Unknown	NA	NA	NA	335	25.6546	0.233949	0.0939361	2.49051
336	x771_484_343325496915_8_453011_n_a	771	484.343	8.45301	Unknown	NA	NA	NA	336	25.6546	0.115802	0.0748295	1.54754
337	x854_494_326893343942_8_987009_n_a	854	494.327	8.98701	Unknown	NA	NA	NA	337	25.6546	0.0321067	0.0701785	0.457501
338	x805_496_343934117104_8_58043_n_a	805	496.344	8.58043	Unknown	NA	NA	NA	338	25.6546	0.176851	0.0907724	1.94829
339	x409_496_357726460187_7_044576_n_a	409	496.358	7.44576	Betaine lipids	NA	NA	NA	339	25.6546	0.0201203	0.0503863	0.399322
340	x514_498_374611496375_7_4471307_dgts_18_2	514	498.375	7.44713	Betaine lipids	NA	NA	NA	340	25.6546	0.0674252	0.112922	0.597093
341	x684_500_331879022379_8_140728_n_a	684	500.332	8.14073	Unknown	NA	NA	NA	341	25.6546	0.129218	0.0595072	2.17147
342	x825_502_316980707603_8_72432_n_a	825	502.317	8.72432	Unknown	NA	NA	NA	342	25.6546	0.191385	0.0940346	2.03526
343	x762_502_353414402468_8_429964_n_a	762	502.353	8.42996	Unknown	NA	NA	NA	343	25.6546	0.0299598	0.0193156	1.55107
344	x317_504_316688970433_6_649177_n_a	317	504.317	6.64918	Unknown	NA	NA	NA	344	25.6546	0.252137	0.307626	0.819619
345	x593_504_335341834473_7_725403_n_a	593	504.335	7.7254	Glycerophosphocholines	NA	NA	NA	345	25.6546	0.18565	0.202195	0.918176
346	x760_510_203013192032_8_428997_n_a	760	510.203	8.429	Glycerophosphocholines	NA	NA	NA	346	25.6546	0.0985303	0.0100312	9.82242
347	x591_510_318665463114_7_715502_n_a	591	510.319	7.7155	Glycerophosphocholines	NA	NA	NA	347	25.6546	0.0347565	0.0375353	0.925967
348	x439_520_333993165126_7_1310816_pc_18_2_0_0_m_h_c26h51n1o7p1	439	520.334	7.13108	Glycerophosphocholines	Lyso-(Monoacyl)-PC	Lyso-PC(18:2)	2	348	25.6546	0.0398409	0.0271064	1.4698
349	x233_526_257368610034_6_004649_n_a	233	526.257	6.4649	Unknown	NA	NA	NA	349	25.6546	0.0950476	0.129441	0.734293
350	x570_527_392107538942_7_6741004_n_a	570	527.392	7.6741	Unknown	NA	NA	NA	350	25.6546	0.0494608	0.00502261	9.84764
351	x98_532_249333110077_4_6781416_n_a	98	532.249	4.67814	Unknown	NA	NA	NA	351	25.6546	0.0587411	0.121865	0.482016
352	x395_534_357980105041_6_9788113_n_a	395	534.358	6.97881	Unknown	NA	NA	NA	352	25.6546	0.00485088	0.0559575	0.0866887
353	x484_536_372937975633_7_3476024_n_a	484	536.373	7.3476	Unknown	NA	NA	NA	353	25.6546	0	0.0630389	0
354	x157_538_257308283476_5_353526_n_a	157	538.257	5.35353	Unknown	NA	NA	NA	354	25.6546	0.0877422	0.0492398	1.78194
355	x875_551_40972203147_9_502085_n_a	875	551.41	9.50208	Unknown	NA	NA	NA	355	25.6546	0.071146	0	Inf
356	x645_553_327421701662_7_966202_n_a	645	553.327	7.9662	Unknown	NA	NA	NA	356	25.6546	0.402082	0.385112	1.04406
357	x83_564_358955611974_4_2846847_n_a	83	564.359	4.28468	Unknown	NA	NA	NA	357	25.6546	0.111738	0.0481952	2.31845
358	x823_564_403487111651_8_688545_n_a	823	564.403	8.68854	Unknown	NA	NA	NA	358	25.6546	0.0430033	0.0138041	3.11526
359	x554_572_365052139761_7_6163135_pc_22_4_0_0_m_h_c30h55n1o7p1	554	572.365	7.61631	Glycerophosphocholines	Lyso-(Monoacyl)-PC	Lyso-PC(22:4)	4	359	25.6546	0.203096	0.0757278	2.68191
360	x536_582_357533928266_7_5519714_n_a	536	582.358	7.55197	Unknown	NA	NA	NA	360	25.6546	0.0810133	0.178877	0.4529
361	x845_582_406709437462_8_861201_n_a	845	582.407	8.8612	Unknown	NA	NA	NA	361	25.6546	0.0965889	0.0983898	0.981696
362	x831_587_231161636815_8_757463_n_a	831	587.231	8.75746	Unknown	NA	NA	NA	362	25.6546	0.456011	0.427597	1.06645
363	x667_608_424360900934_8_083457_n_a	667	608.424	8.83457	Glycerophosphocholines	NA	NA	NA	363	25.6546	0.0944581	0.00459863	20.5405
364	x747_631_361874156169_8_36572_n_a	747	631.362	8.36572	Unknown	NA	NA	NA	364	25.6546	0.124512	0.0311532	3.99675
365	x76_714_286507600068_3_463339_n_a	76	714.287	3.46334	Unknown	NA	NA	NA	365	25.6546	0.225121	0.242941	0.926649
366	x443_744_411267753444_7_1526895_n_a	443	744.411	7.15269	Unknown	NA	NA	NA	366	25.6546	0.0694884	0.15779	0.440385
367	x860_768_588690519256_9_138974_pc_o_16_0_20_4_m_h_c44h83n1o7p1	860	768.589	9.13897	Glycerophosphocholines	PC	NA	4	367	25.6546	0.036884	0.0306321	1.2041
368	x865_768_588810956153_9_186932_pc_o_16_0_20_4_m_h_c44h83n1o7p1	865	768.589	9.18693	Glycerophosphocholines	PC	NA	4	368	25.6546	0.131325	0.202668	0.647981
369	x790_774_584450574515_8_514272_dgcc_36_5	790	774.584	8.51427	Betaine lipids	NA	NA	NA	369	25.6546	0.188691	0.00487816	38.6808
370	x864_794_603671981608_9_183581_pc_o_18_1_20_4_m_h_c46h85n1o7p1	864	794.604	9.18358	Glycerophosphocholines	PC	NA	5	370	25.6546	0.00540066	0.0568729	0.0949601
371	x880_814_544375512683_9_585521_n_a	880	814.544	9.58552	Glycoglycerolipids	NA	NA	NA	371	25.6546	0.0611205	0.0599588	1.01937
372	x598_990_660804626803_7_734077_n_a	598	990.661	7.73408	Glycerophosphocholines	Lyso-(Monoalkyl)-PC	NA	NA	372	25.6546	0.0464271	0.05981	0.776243
373	x597_992_167210684521_7_7335715_n_a	597	992.167	7.73357	Glycerophosphocholines	Lyso-(Monoalkyl)-PC	NA	NA	373	25.6546	0.0242546	0.0386049	0.628277
374	x531_518_315573764395_7_523889_spectral_match_to_1_hexadecanoyl_sn_glycero_3_phosphocholine_from_nist14	531	518.316	7.52389	Glycerophosphocholines	NA	NA	NA	374	25.5826	0.238082	0.287191	0.829003
375	x224_472_2617333479_5_959999_n_a	224	472.262	5.96	Unknown	NA	NA	NA	375	25.1602	0.307157	0.432176	0.710721
376	x462_556_341378257484_7_2633867_n_a	462	556.341	7.26339	Unknown	NA	NA	NA	376	24.979	0.0291615	0.187079	0.155878
377	x576_349_270468023479_7_6827035_n_a	576	349.27	7.6827	Diterpenoids	NA	NA	NA	377	24.7863	0.363589	0.35286	1.03041
378	x385_558_356287647423_6_899274_n_a	385	558.356	6.89927	Unknown	NA	NA	NA	378	24.5372	0.292705	0.310525	0.942614
379	x481_672_410375081547_7_345115_n_a	481	672.41	7.34511	Unknown	NA	NA	NA	379	24.4202	0.00520158	0.157847	0.0329533
380	x657_491_23512274046_8_023493_n_a	657	491.235	8.23493	Unknown	NA	NA	NA	380	24.2573	0.169527	0.113184	1.4978
381	x205_358_20548219071_5_823924_n_a	205	358.205	5.82392	Unknown	NA	NA	NA	381	23.4578	0.0165125	0.089174	0.185171
382	x190_460_246030748275_5_7367735_n_a	190	460.246	5.73677	Glycerophosphocholines	NA	NA	NA	382	23.3908	0.101735	0.165508	0.614682
383	x648_510_356380341695_7_967869_n_a	648	510.356	7.96787	Unknown	NA	NA	NA	383	23.0709	0.100567	0.216686	0.464114
384	x565_298_2713000911_7_649513_n_a	565	298.271	7.64951	Unknown	NA	NA	NA	384	22.9581	0.310325	0.273051	1.13651
385	x623_538_388051099379_7_8531194_n_a	623	538.388	7.85312	Unknown	NA	NA	NA	385	22.6839	0.00429085	0.0967115	0.0443675
386	x110_492_253736415958_4_844217_n_a	110	492.254	4.84422	Unknown	NA	NA	NA	386	22.5066	0.158628	0.0691335	2.29452
387	x236_355_183815669364_6_0168786_n_a	236	355.184	6.16879	Unknown	NA	NA	NA	387	22.411	0.154507	0.115058	1.34286
388	x573_446_287103573805_7_676006_n_a	573	446.287	7.67601	Unknown	NA	NA	NA	388	21.7613	0.00501424	0.0877512	0.0571416
389	x643_648_384770091544_7_964669_n_a	643	648.385	7.96467	Unknown	NA	NA	NA	389	21.5368	0.302544	0.287756	1.05139
390	x145_496_213111630441_5_21219_n_a	145	496.213	5.21219	Unknown	NA	NA	NA	390	21.43	0.306423	0.291168	1.05239
391	x419_744_410532301664_7_0643477_n_a	419	744.411	7.64348	Unknown	NA	NA	NA	391	20.6799	0.172694	0.291964	0.591492
392	x115_343_183877885597_4_907798_n_a	115	343.184	4.9078	Unknown	NA	NA	NA	392	20.6541	0.00499208	0.0866467	0.0576142
393	x835_533_255783858422_8_779326_n_a	835	533.256	8.77933	Unknown	NA	NA	NA	393	20.6422	0.167155	0.26957	0.620081
394	x136_404_200050821864_5_14341_n_a	136	404.2	5.14341	Unknown	NA	NA	NA	394	20.6216	0.463549	0.418583	1.10742
395	x247_493_238214168559_6_0585976_n_a	247	493.238	6.58598	Unknown	NA	NA	NA	395	20.583	0.215875	0.268177	0.804974
396	x489_474_302533956803_7_376461_n_a	489	474.303	7.37646	Unknown	NA	NA	NA	396	20.0338	0.120356	0.195419	0.61589
397	x17_136_063525388999_1_0633913_n_a	17	136.635	1.63391	Unknown	NA	NA	NA	397	19.5685	0.219557	0.195686	1.12199
398	x787_426_264779529784_8_499853_n_a	787	426.265	8.49985	Unknown	NA	NA	NA	398	19.1196	0.378965	0.354524	1.06894
399	x237_414_256740326089_6_017944_n_a	237	414.257	6.17944	Unknown	NA	NA	NA	399	19.023	0.206259	0.163621	1.26059
400	x196_418_214851676919_5_7701654_n_a	196	418.215	5.77017	Unknown	NA	NA	NA	400	18.9874	0.316471	0.284439	1.11262
401	x221_458_248762392007_5_922987_n_a	221	458.249	5.92299	Unknown	NA	NA	NA	401	18.6123	0.517906	0.450649	1.14925
402	x868_363_290063118328_9_307547_n_a	868	363.29	9.30755	Diterpenoids	NA	NA	NA	402	18.1497	0.299508	0.272053	1.10092
403	x358_533_26539321896_6_8131766_n_a	358	533.265	6.81318	Unknown	NA	NA	NA	403	17.4295	0.213963	0.283014	0.756014
404	x102_418_215234884626_4_76748_n_a	102	418.215	4.76748	Unknown	NA	NA	NA	404	17.3085	0.223551	0.313802	0.712395
405	x521_582_357308799573_7_4717026_n_a	521	582.357	7.4717	Unknown	NA	NA	NA	405	17.1217	0.312531	0.352631	0.886284
406	x78_1080_19382138969_3_6554756_n_a	78	1080.19	3.65548	Unknown	NA	NA	NA	406	17.1031	0.0544561	0.00520238	10.4675
407	x79_1080_44605903927_3_658294_n_a	79	1080.45	3.65829	Unknown	NA	NA	NA	407	17.1031	0.0496498	0.0100589	4.93591
408	x584_118_0851373825_7_6972976_n_a	584	118.851	7.6973	Unknown	NA	NA	NA	408	17.1031	0.0783805	0.131296	0.596977
409	x683_118_085205119677_8_139244_n_a	683	118.852	8.13924	Unknown	NA	NA	NA	409	17.1031	0.238374	0.220538	1.08088
410	x612_119_084272985505_7_8287573_n_a	612	119.843	7.82876	Unknown	NA	NA	NA	410	17.1031	0.170918	0.0583142	2.93098
411	x20_121_088290811057_1_0690076_n_a	20	121.883	1.69008	Unknown	NA	NA	NA	411	17.1031	0.00447606	0.048409	0.0924634
412	x60_122_096713070475_2_3348567_n_a	60	122.967	2.33486	Phenylethylamines	NA	NA	NA	412	17.1031	0.296718	0.311292	0.953183
413	x575_132_100521455262_7_6821566_n_a	575	132.101	7.68216	Unknown	NA	NA	NA	413	17.1031	0.056299	0.0766094	0.734883
414	x207_136_042678767975_5_827473_n_a	207	136.427	5.82747	Aminoacids	NA	NA	NA	414	17.1031	0.165206	0.234682	0.703957
415	x26_154_053517390634_1_0808176_n_a	26	154.535	1.80818	Aminoacids	NA	NA	NA	415	17.1031	0.10012	0.0798727	1.2535
416	x150_157_1015377903_5_281699_n_a	150	157.102	5.2817	Unknown	NA	NA	NA	416	17.1031	0.0754533	0.0622062	1.21295
417	x24_165_054830825396_1_0758377_spectral_match_to_l_tyrosine_from_nist14	24	165.548	1.75838	Aminoacids	NA	NA	NA	417	17.1031	0.022487	0.0734459	0.306171
418	x46_166_086218186002_1_4307055_n_a	46	166.862	1.43071	Aminoacids	NA	NA	NA	418	17.1031	0.0439189	0.0357195	1.22955
419	x55_166_086274884315_1_7041941_massbank_ua005501_l_phenylalanine_2s_2_azaniumyl_3_phenylpropanoate	55	166.863	1.70419	Aminoacids	NA	NA	NA	419	17.1031	0.0848182	0.087918	0.964742
420	x5_174_113022443761_1_0423181_n_a	5	174.113	1.42318	Unknown	NA	NA	NA	420	17.1031	0.0339326	0.043896	0.773024
421	x12_182_081164504183_1_0536598_n_a	12	182.812	1.5366	Unknown	NA	NA	NA	421	17.1031	0.044398	0.0550361	0.806707
422	x525_193_120653558774_7_4840865_n_a	525	193.121	7.48409	Unknown	NA	NA	NA	422	17.1031	0.0711292	0.0452371	1.57237
423	x25_194_117860050465_1_0787117_n_a	25	194.118	1.78712	Unknown	NA	NA	NA	423	17.1031	0.068065	0.0897371	0.758494
424	x13_199_988483434799_1_0559243_n_a	13	199.988	1.55924	Unknown	NA	NA	NA	424	17.1031	0.0308566	0.0238828	1.292
425	x51_201_008794160045_1_5313923_n_a	51	201.879	1.53139	Unknown	NA	NA	NA	425	17.1031	0.0463983	0.0887627	0.522723
426	x64_205_097365874264_2_8967445_spectral_match_to_l_tryptophan_from_nist14	64	205.974	2.89674	Aminoacids	NA	NA	NA	426	17.1031	0.251587	0.19447	1.29371
427	x494_217_162294956582_7_4001637_n_a	494	217.162	7.40016	Unknown	NA	NA	NA	427	17.1031	0.0585596	0.0185118	3.16337
428	x59_220_117980857846_2_0925987_massbank_lu087003_pantothenate_pantothenic_acid_3_2r_2_4_dihydroxy_3_3_dimethylbutanoyl_amino_propanoic_acid	59	220.118	2.92599	Carboxamides	NA	NA	NA	428	17.1031	0.262845	0.257047	1.02255
429	x62_220_11798960935_2_4102113_massbank_lu087003_pantothenate_pantothenic_acid_3_2r_2_4_dihydroxy_3_3_dimethylbutanoyl_amino_propanoic_acid	62	220.118	2.41021	Carboxamides	NA	NA	NA	429	17.1031	0.307658	0.300449	1.02399
430	x121_228_207281211109_4_983496_n_a	121	228.207	4.9835	Unknown	NA	NA	NA	430	17.1031	0.131532	0.133805	0.983013
431	x61_232_154963712172_2_3551996_butyrylcarnitine_40_00_e_v	61	232.155	2.3552	Fatty acyl carnitines	NA	NA	NA	431	17.1031	0.110854	0.131925	0.840279
432	x94_234_206527346537_4_6595054_n_a	94	234.207	4.65951	Unknown	NA	NA	NA	432	17.1031	0.142808	0.107836	1.3243
433	x52_239_175491632172_1_5385121_n_a	52	239.175	1.53851	Unknown	NA	NA	NA	433	17.1031	0.0363135	0.0267621	1.3569
434	x58_239_175562596135_1_9958382_n_a	58	239.176	1.99584	Unknown	NA	NA	NA	434	17.1031	0.0524315	0.0513796	1.02047
435	x33_245_113155341068_1_1072987_n_a	33	245.113	1.1073	Unknown	NA	NA	NA	435	17.1031	0.097527	0.144764	0.673695
436	x10_246_097804447365_1_0515716_n_a	10	246.978	1.51572	Unknown	NA	NA	NA	436	17.1031	0.170696	0.161079	1.0597
437	x427_247_166428549252_7_0927744_n_a	427	247.166	7.92774	Unknown	NA	NA	NA	437	17.1031	0.316423	0.2905	1.08924
438	x616_251_16130205397_7_831132_3a_r_4a_s_5s_5a_r_6a_r_5_3_hydroxybutyl_5a_methyl_3_methylidene_3a_4_4a_5_6_6a_hexahydrocyclopropa_f_1_benzofuran_2_one	616	251.161	7.83113	Unknown	NA	NA	NA	438	17.1031	0.266885	0.248208	1.07525
439	x49_254_138691524606_1_4831879_n_a	49	254.139	1.48319	Unknown	NA	NA	NA	439	17.1031	0.197488	0.1046	1.88803
440	x504_266_172678566886_7_4195094_n_a	504	266.173	7.41951	Unknown	NA	NA	NA	440	17.1031	0.429438	0.502771	0.854142
441	x602_267_182424153728_7_775191_n_a	602	267.182	7.77519	Unknown	NA	NA	NA	441	17.1031	0.0299436	0.0890724	0.336171
442	x615_268_188238739405_7_830185_2_3s_3_hydroxy_4a_8_dimethyl_2_3_4_5_6_7_hexahydro_1h_naphthalen_2_yl_prop_2_enoic_acid	615	268.188	7.83019	Unknown	NA	NA	NA	442	17.1031	0.275518	0.294476	0.935622
443	x614_269_190813034612_7_8299055_n_a	614	269.191	7.82991	Unknown	NA	NA	NA	443	17.1031	0.148259	0.114113	1.29923
444	x262_272_258370484403_6_174516_n_a	262	272.258	6.17452	Unknown	NA	NA	NA	444	17.1031	0.0344146	0.0292292	1.1774
445	x14_276_101138743003_1_0577289_n_a	14	276.101	1.57729	Unknown	NA	NA	NA	445	17.1031	0.144207	0.097684	1.47626
446	x370_277_176692354003_6_855623_n_a	370	277.177	6.85562	Prenol lipids	NA	NA	NA	446	17.1031	0.150919	0.201852	0.747669
447	x232_277_180006745902_6_004512_n_a	232	277.18	6.4512	Prenol lipids	NA	NA	NA	447	17.1031	0.140161	0.129569	1.08175
448	x418_278_172768110855_7_059548_n_a	418	278.173	7.59548	Unknown	NA	NA	NA	448	17.1031	0.102786	0.0547415	1.87767
449	x182_288_2319955605_5_638706_n_a	182	288.232	5.63871	Unknown	NA	NA	NA	449	17.1031	0.0712611	0.0680223	1.04761
450	x600_292_223992168712_7_743418_n_a	600	292.224	7.74342	Unknown	NA	NA	NA	450	17.1031	0.189684	0.151348	1.2533
451	x332_295_190155837273_6_710711_n_a	332	295.19	6.71071	Prenol lipids	NA	NA	NA	451	17.1031	0.286759	0.315512	0.908868
452	x231_295_190885364497_6_0033207_n_a	231	295.191	6.33207	Prenol lipids	NA	NA	NA	452	17.1031	0.117559	0.125853	0.934098
453	x137_301_136703805339_5_146057_n_a	137	301.137	5.14606	Unknown	NA	NA	NA	453	17.1031	0.0471081	0.0183464	2.5677
454	x704_303_192311652669_8_20417_n_a	704	303.192	8.20417	Unknown	NA	NA	NA	454	17.1031	0.227122	0.161616	1.40532
455	x640_306_203751567986_7_9482117_n_a	640	306.204	7.94821	Unknown	NA	NA	NA	455	17.1031	0.085438	0.0815931	1.04712
456	x578_309_202745949893_7_6891923_n_a	578	309.203	7.68919	Prenol lipids	NA	NA	NA	456	17.1031	0.121036	0.0327068	3.70063
457	x372_309_203380363092_6_859962_n_a	372	309.203	6.85996	Prenol lipids	NA	NA	NA	457	17.1031	0.247364	0.300565	0.822996
458	x542_309_203405966732_7_580308_n_a	542	309.203	7.58031	Prenol lipids	NA	NA	NA	458	17.1031	0.326768	0.340244	0.960393
459	x364_310_198636881953_6_82782_n_a	364	310.199	6.82782	Unknown	NA	NA	NA	459	17.1031	0.056659	0	Inf
460	x132_315_15270211491_5_07193_n_a	132	315.153	5.7193	Unknown	NA	NA	NA	460	17.1031	0.0282817	0.132678	0.21316
461	x152_321_1493667273_5_285861_n_a	152	321.149	5.28586	Unknown	NA	NA	NA	461	17.1031	0.00504911	0.0509745	0.0990516
462	x707_321_222743758159_8_2109585_n_a	707	321.223	8.21096	Unknown	NA	NA	NA	462	17.1031	0.149649	0.0471131	3.17637
463	x15_321_099380118058_1_0593629_n_a	15	321.994	1.59363	Unknown	NA	NA	NA	463	17.1031	0.0217766	0.0470767	0.462576
464	x11_322_106823165453_1_0522006_n_a	11	322.107	1.52201	Unknown	NA	NA	NA	464	17.1031	0.181392	0.10547	1.71985
465	x331_327_215117335273_6_7102394_n_a	331	327.215	6.71024	Prenol lipids	NA	NA	NA	465	17.1031	0.245336	0.297291	0.825238
466	x105_328_158225462075_4_7827697_n_a	105	328.158	4.78277	Unknown	NA	NA	NA	466	17.1031	0.18551	0.23816	0.778933
467	x135_330_174236675658_5_1287346_n_a	135	330.174	5.12873	Unknown	NA	NA	NA	467	17.1031	0.104837	0.172896	0.606358
468	x627_333_239187537583_7_8690944_n_a	627	333.239	7.86909	Unknown	NA	NA	NA	468	17.1031	0.0638554	0.0479095	1.33283
469	x848_335_2588655677_8_9042225_n_a	848	335.259	8.90422	Diterpenoids	NA	NA	NA	469	17.1031	0.0131376	0.0580885	0.226166
470	x518_337_232522634689_7_459785_n_a	518	337.233	7.45979	Prenol lipids	NA	NA	NA	470	17.1031	0.0221679	0.0951682	0.232934
471	x432_339_188533562351_7_1055627_n_a	432	339.189	7.10556	Unknown	NA	NA	NA	471	17.1031	0.106528	0	Inf
472	x240_343_295399658877_6_0288043_massbank_lauramidopropyl_betaine_3_dodecanoylamino_propyl_carboxymethyl_dimethylammonium_carboxymethyl_3_dodecanoylamino_propyl_dimethylazanium	240	343.295	6.28804	Betaine lipids	NA	NA	NA	472	17.1031	0.127274	0.0918175	1.38616
473	x705_344_21875772642_8_2047825_n_a	705	344.219	8.20478	Unknown	NA	NA	NA	473	17.1031	0.110989	0.0402747	2.7558
474	x63_345_202291442843_2_8351333_n_a	63	345.202	2.83513	Unknown	NA	NA	NA	474	17.1031	0.132152	0.104138	1.26901
475	x100_346_168874349787_4_7260084_n_a	100	346.169	4.72601	Unknown	NA	NA	NA	475	17.1031	0.0641099	0.108343	0.59173
476	x500_346_180462574783_7_411034_n_a	500	346.18	7.41103	Unknown	NA	NA	NA	476	17.1031	0.103449	0.102282	1.01141
477	x813_349_274259376255_8_621917_n_a	813	349.274	8.62192	Diterpenoids	NA	NA	NA	477	17.1031	0.311138	0.309334	1.00583
478	x857_349_274638397107_9_016008_n_a	857	349.275	9.16008	Diterpenoids	NA	NA	NA	478	17.1031	0.169488	0.211052	0.803063
479	x383_351_24823680385_6_894919_n_a	383	351.248	6.89492	Unknown	NA	NA	NA	479	17.1031	0.0546873	0.0265726	2.05803
480	x713_352_320156065373_8_247501_n_a	713	352.32	8.2475	Unknown	NA	NA	NA	480	17.1031	0.111897	0.116661	0.959159
481	x144_354_173288153157_5_191278_n_a	144	354.173	5.19128	Unknown	NA	NA	NA	481	17.1031	0.0346227	0.096511	0.358744
482	x335_354_262975991787_6_7215943_n_a	335	354.263	6.72159	Unknown	NA	NA	NA	482	17.1031	0.0609768	0.0134218	4.54312
483	x168_356_188765053647_5_4786897_n_a	168	356.189	5.47869	Unknown	NA	NA	NA	483	17.1031	0.231468	0.250602	0.923648
484	x411_358_159231526433_7_0488205_n_a	411	358.159	7.4882	Unknown	NA	NA	NA	484	17.1031	0.0536231	0	Inf
485	x230_358_259400199604_5_9912696_n_a	230	358.259	5.99127	Unknown	NA	NA	NA	485	17.1031	0.0710747	0.0751767	0.945435
486	x743_359_258852876349_8_343665_n_a	743	359.259	8.34366	Unknown	NA	NA	NA	486	17.1031	0.0378797	0.0710614	0.533057
487	x816_361_273232020485_8_648746_n_a	816	361.273	8.64875	Unknown	NA	NA	NA	487	17.1031	0.0813508	0.102603	0.792869
488	x726_363_289247482091_8_282169_n_a	726	363.289	8.28217	Diterpenoids	NA	NA	NA	488	17.1031	0.104504	0.207421	0.503827
489	x883_363_29010678466_9_680247_n_a	883	363.29	9.68025	Diterpenoids	NA	NA	NA	489	17.1031	0.185044	0.228483	0.80988
490	x421_366_25952881293_7_07534_n_a	421	366.26	7.7534	Unknown	NA	NA	NA	490	17.1031	0.0365872	0.0666029	0.549333
491	x577_367_28069199964_7_687112_n_a	577	367.281	7.68711	Unknown	NA	NA	NA	491	17.1031	0.193811	0.164821	1.17589
492	x318_371_32743422087_6_6528087_massbank_myristamidopropyl_betaine_carboxymethyl_dimethyl_3_tetradecanoylamino_propyl_azanium	318	371.327	6.65281	Betaine lipids	NA	NA	NA	492	17.1031	0.0641766	0.0767526	0.836148
493	x527_372_270418415447_7_5069065_n_a	527	372.27	7.50691	Prenol lipids	NA	NA	NA	493	17.1031	0.237675	0.258048	0.921048
494	x375_372_270716088601_6_8613358_n_a	375	372.271	6.86134	Unknown	NA	NA	NA	494	17.1031	0.327077	0.316993	1.03181
495	x327_372_273867540752_6_7029924_n_a	327	372.274	6.70299	Prenol lipids	NA	NA	NA	495	17.1031	0.215501	0.264085	0.816029
496	x493_372_343421577065_7_399701_n_a	493	372.343	7.3997	Unknown	NA	NA	NA	496	17.1031	0.146229	0.0417512	3.50239
497	x160_374_199870750334_5_3963733_n_a	160	374.2	5.39637	Unknown	NA	NA	NA	497	17.1031	0.0630023	0.113024	0.557423
498	x128_377_170044901623_5_055499_n_a	128	377.17	5.55499	Unknown	NA	NA	NA	498	17.1031	0.0990637	0.0487738	2.03108
499	x425_378_105759888956_7_0808673_n_a	425	378.106	7.80867	Unknown	NA	NA	NA	499	17.1031	0.0638672	0.021118	3.0243
500	x498_379_279972811954_7_407388_n_a	498	379.28	7.40739	Unknown	NA	NA	NA	500	17.1031	0.142287	0.0513601	2.77039

## Sheet: 5.2 ROS prediction
rank_number	metabolite	Cluster index	mz	Retantion Time	In silico metabolite class annotation	Manual class annotation	Specific annotation	# of double bonds	Importance Ranking (SVM)	Accuracy	Difference	p_value	r2
111	x100_346_168874349787_4_7260084_n_a	100	346.169	4.72601	Unknown	NA	NA	NA	111	0.505529	0.0352846	0.038953	0.0403498
41	x105_328_158225462075_4_7827697_n_a	105	328.158	4.78277	Unknown	NA	NA	NA	41	0.50118	0.0396339	0.00138668	0.0940508
74	x108_344_171771103414_4_808115_n_a	108	344.172	4.80811	Unknown	NA	NA	NA	74	0.503386	0.0374271	0.00124848	0.095745
119	x109_344_672430730926_4_8093467_n_a	109	344.672	4.80935	Unknown	NA	NA	NA	119	0.505946	0.0348675	0.0390405	0.0403144
125	x117_474_244199658957_4_943176_n_a	117	474.244	4.94318	Unknown	NA	NA	NA	125	0.506365	0.0344485	0.00532674	0.0722763
89	x120_490_238689012676_4_9692526_n_a	120	490.239	4.96925	Unknown	NA	NA	NA	89	0.50413	0.0366837	0.00392428	0.0772239
107	x126_348_184892500899_5_049806_n_a	126	348.185	5.49806	Unknown	NA	NA	NA	107	0.505217	0.0355964	0.010141	0.0618656
130	x128_377_170044901623_5_055499_n_a	128	377.17	5.55499	Betaine lipids	NA	NA	NA	130	0.506634	0.0341798	0.0297051	0.0446363
21	x134_444_232998581694_5_1193595_n_a	134	444.233	5.11936	Unknown	NA	NA	NA	21	0.498727	0.0420868	0.0207399	0.0503623
49	x135_330_174236675658_5_1287346_n_a	135	330.174	5.12873	Unknown	NA	NA	NA	49	0.501924	0.0388898	0.000463818	0.111665
62	x136_404_200050821864_5_14341_n_a	136	404.2	5.14341	Unknown	NA	NA	NA	62	0.502762	0.0380511	0.00338548	0.0796154
86	x138_428_271835356517_5_159344_n_a	138	428.272	5.15934	Unknown	NA	NA	NA	86	0.503839	0.0369747	0.0252393	0.0472275
103	x139_472_261624816278_5_1606655_n_a	139	472.262	5.16067	Unknown	NA	NA	NA	103	0.504771	0.0360427	0.0103738	0.0614992
137	x14_276_101138743003_1_0577289_n_a	14	276.101	1.57729	Unknown	NA	NA	NA	137	0.506811	0.0340021	0.0195327	0.0513222
8	x144_354_173288153157_5_191278_n_a	144	354.173	5.19128	Unknown	NA	NA	NA	8	0.493319	0.0474941	0.0279061	0.0456287
2	x15_321_099380118058_1_0593629_n_a	15	321.994	1.59363	Unknown	NA	NA	NA	2	0.478668	0.0621457	4.06748e-07	0.219574
127	x150_157_1015377903_5_281699_n_a	150	157.102	5.2817	Unknown	NA	NA	NA	127	0.506503	0.0343105	0.0023074	0.0858208
134	x154_490_275064424254_5_307697_n_a	154	490.275	5.3077	Unknown	NA	NA	NA	134	0.506701	0.034112	0.0414862	0.0393584
85	x157_538_257308283476_5_353526_n_a	157	538.257	5.35353	Unknown	NA	NA	NA	85	0.503839	0.0369748	0.0314451	0.0437333
26	x158_399_210228700409_5_3615537_n_a	158	399.21	5.36155	Unknown	NA	NA	NA	26	0.499202	0.0416114	0.0320022	0.043455
115	x160_374_199870750334_5_3963733_n_a	160	374.2	5.39637	Unknown	NA	NA	NA	115	0.505632	0.0351816	0.00266494	0.0834897
9	x162_444_232764980024_5_4139304_n_a	162	444.233	5.41393	Unknown	NA	NA	NA	9	0.493988	0.0468251	0.0495926	0.036562
57	x168_356_188765053647_5_4786897_n_a	168	356.189	5.47869	Unknown	NA	NA	NA	57	0.502402	0.0384111	0.00149155	0.0928736
76	x171_651_25226730939_5_4917903_n_a	171	651.252	5.49179	Unknown	NA	NA	NA	76	0.503499	0.0373139	0.0205516	0.0505083
99	x177_472_261939076689_5_61035_n_a	177	472.262	5.61035	Unknown	NA	NA	NA	99	0.504568	0.0362457	0.0199752	0.0509636
83	x182_288_2319955605_5_638706_n_a	182	288.232	5.63871	Unknown	NA	NA	NA	83	0.503751	0.0370623	0.00105718	0.098427
132	x185_444_286618240095_5_6882744_n_a	185	444.287	5.68827	Unknown	NA	NA	NA	132	0.506676	0.0341373	0.0198298	0.0510805
13	x187_507_253472560603_5_722435_n_a	187	507.253	5.72243	Unknown	NA	NA	NA	13	0.495799	0.0450144	0.00769683	0.0663208
61	x188_400_214509714786_5_7228804_n_a	188	400.215	5.72288	Unknown	NA	NA	NA	61	0.502723	0.0380906	0.00873117	0.0642828
96	x189_432_232907356935_5_730703_n_a	189	432.233	5.7307	Unknown	NA	NA	NA	96	0.504361	0.0364525	0.000984145	0.0995804
120	x192_334_295144708261_5_74217_n_a	192	334.295	5.74217	Unknown	NA	NA	NA	120	0.506008	0.0348059	0.0431506	0.0387405
25	x194_444_230965865719_5_7463927_n_a	194	444.231	5.74639	Betaine lipids	NA	NA	NA	25	0.499069	0.0417446	0.00999563	0.0620985
97	x196_418_214851676919_5_7701654_n_a	196	418.215	5.77017	Unknown	NA	NA	NA	97	0.504483	0.0363308	0.00793493	0.0658282
64	x200_406_21519885912_5_796595_n_a	200	406.215	5.79659	Unknown	NA	NA	NA	64	0.502852	0.0379611	0.0110778	0.06044
31	x202_467_221826176943_5_8007717_n_a	202	467.222	5.80077	Unknown	NA	NA	NA	31	0.499959	0.0408546	0.0465557	0.03755
141	x204_427_261893218775_5_8190575_n_a	204	427.262	5.81906	Unknown	NA	NA	NA	141	0.507202	0.0336111	0.0164126	0.054113
28	x207_136_042678767975_5_827473_n_a	207	136.427	5.82747	Unknown	NA	NA	NA	28	0.499293	0.0415205	0.00245968	0.0847867
106	x208_763_401669671206_5_827753_n_a	208	763.402	5.82775	Fatty acyl carnitines	NA	NA	NA	106	0.505098	0.0357152	0.000792846	0.10306
114	x215_157_101515613436_5_9024286_n_a	215	157.102	5.90243	Unknown	NA	NA	NA	114	0.505599	0.0352144	0.0430182	0.0387888
77	x217_387_181896435744_5_906565_n_a	217	387.182	5.90656	Unknown	NA	NA	NA	77	0.503506	0.0373071	0.0392706	0.0402219
73	x221_458_248762392007_5_922987_n_a	221	458.249	5.92299	Unknown	NA	NA	NA	73	0.503379	0.037434	0.0116893	0.0595736
116	x224_472_2617333479_5_959999_n_a	224	472.262	5.96	Unknown	NA	NA	NA	116	0.505786	0.0350275	0.0106496	0.0610759
22	x228_446_247175357311_5_9795756_n_a	228	446.247	5.97958	Unknown	NA	NA	NA	22	0.498821	0.0419926	0.0145115	0.0560913
98	x235_915_485000691969_6_0164113_n_a	235	915.485	6.16411	Unknown	NA	NA	NA	98	0.504506	0.0363072	0.00656437	0.068895
126	x236_355_183815669364_6_0168786_n_a	236	355.184	6.16879	Aminoacids	NA	NA	NA	126	0.506496	0.0343178	0.00531152	0.0723226
142	x237_414_256740326089_6_017944_n_a	237	414.257	6.17944	Unknown	NA	NA	NA	142	0.507235	0.033578	0.00502132	0.0732322
60	x248_484_328683217586_6_0650306_n_a	248	484.329	6.65031	Betaine lipids	Lyso-DGCC	Lyso-DGCC(16:3)	3	60	0.502601	0.0382119	0.0243854	0.0477761
67	x251_420_232469216958_6_092008_n_a	251	420.232	6.92008	Unknown	NA	NA	NA	67	0.503108	0.0377049	0.0160285	0.0544932
152	x255_474_243410508095_6_129229_n_a	255	474.243	6.12923	Unknown	NA	NA	NA	152	0.511979	0.0288348	0.00220752	0.0865367
20	x256_474_243582568947_6_147934_n_a	256	474.244	6.14793	Unknown	NA	NA	NA	20	0.498228	0.0425855	4.37591e-05	0.149005
91	x265_486_28546254799_6_2012134_n_a	265	486.285	6.20121	Unknown	NA	NA	NA	91	0.504169	0.0366447	0.0211831	0.0500242
95	x272_510_343943681527_6_2561493_n_a	272	510.344	6.25615	Unknown	NA	NA	NA	95	0.504341	0.0364721	0.00860735	0.0645135
136	x278_414_256507345881_6_3292074_n_a	278	414.257	6.32921	Unknown	NA	NA	NA	136	0.506734	0.0340794	0.0406395	0.0396826
55	x279_915_484974485943_6_3296585_n_a	279	915.485	6.32966	Unknown	NA	NA	NA	55	0.502247	0.0385666	0.00530416	0.072345
69	x281_446_247318313315_6_340725_n_a	281	446.247	6.34072	Unknown	NA	NA	NA	69	0.503253	0.0375603	0.0230539	0.048672
52	x282_486_285048359825_6_343274_n_a	282	486.285	6.34327	Fatty acyl carnitines	NA	NA	NA	52	0.502028	0.038785	0.0458191	0.0377997
34	x285_472_261148544173_6_3571377_n_a	285	472.261	6.35714	Unknown	NA	NA	NA	34	0.50035	0.0404629	0.00427596	0.0758341
51	x288_434_246848594829_6_4092073_n_a	288	434.247	6.40921	Unknown	NA	NA	NA	51	0.502018	0.0387956	0.000272497	0.120161
117	x291_806_437117115862_6_448098_n_a	291	806.437	6.4481	Betaine lipids	NA	NA	NA	117	0.505909	0.0349044	0.0240922	0.047969
15	x292_536_360251570034_6_459438_lyso_dgcc_18_5	292	536.36	6.45944	Unknown	Lyso-DGCC	Lyso-DGCC(20:5)	5	15	0.496722	0.0440914	0.0266148	0.0463824
66	x303_410_290555610155_6_5579004_n_a	303	410.291	6.5579	Unknown	NA	NA	NA	66	0.50308	0.0377333	0.0355179	0.0418061
72	x310_472_261787092757_6_589294_n_a	310	472.262	6.58929	Unknown	NA	NA	NA	72	0.503331	0.0374819	0.0076477	0.0664243
93	x319_462_279839073627_6_6589327_n_a	319	462.28	6.65893	Unknown	NA	NA	NA	93	0.504241	0.036572	0.0149161	0.0556491
46	x328_488_356418279046_6_703511_n_a	328	488.356	6.70351	Unknown	Lyso-DGCC	Lyso-DGCC(16:1)	1	46	0.501794	0.0390192	0.0190187	0.0517493
82	x339_412_302259153677_6_729061_n_a	339	412.302	6.72906	Unknown	NA	NA	NA	82	0.503626	0.0371869	0.027403	0.0459181
122	x343_252_156731318243_6_7511973_n_a	343	252.157	6.7512	Glycerophosphocholines	NA	NA	NA	122	0.506188	0.0346257	0.00068398	0.105434
135	x345_493_27524627021_6_755767_n_a	345	493.275	6.75577	Simple indole alkaloids	NA	NA	NA	135	0.50671	0.034103	0.0190113	0.0517555
56	x346_349_234195894531_6_7561536_n_a	346	349.234	6.75615	Unknown	NA	NA	NA	56	0.502334	0.038479	0.0164946	0.0540329
14	x347_528_312036199903_6_7576323_n_a	347	528.312	6.75763	Unknown	NA	NA	NA	14	0.495879	0.044934	2.28775e-05	0.159077
11	x348_365_264861082445_6_7587104_n_a	348	365.265	6.75871	Unknown	NA	NA	NA	11	0.494438	0.0463749	1.87546e-05	0.162145
144	x356_238_178024835147_6_8074846_n_a	356	238.178	6.80748	Unknown	NA	NA	NA	144	0.50735	0.0334636	0.00677201	0.0683912
143	x359_322_198516158958_6_813671_n_a	359	322.199	6.81367	Unknown	NA	NA	NA	143	0.507274	0.0335399	0.0498709	0.0364746
150	x36_218_138546771912_1_1600608_propionylcarnitine	36	218.139	1.16006	Fatty acyl carnitines	NA	NA	NA	150	0.508124	0.0326898	0.0441363	0.0383862
149	x365_473_207267918716_6_837484_n_a	365	473.207	6.83748	Unknown	NA	NA	NA	149	0.50788	0.0329332	0.0250144	0.0473701
90	x377_336_212583241071_6_8675594_n_a	377	336.213	6.86756	Unknown	NA	NA	NA	90	0.504164	0.0366491	0.0235581	0.0483267
44	x382_490_368455953995_6_879453_betaine_lipid_dgcc_16_0	382	490.368	6.87945	Unknown	Lyso-DGCC	Lyso-DGCC(16:0)	0	44	0.501456	0.0393571	0.0349909	0.0420422
100	x40_606_223897982359_1_273972_n_a	40	606.224	1.27397	Unknown	NA	NA	NA	100	0.504632	0.036181	0.0229723	0.0487286
12	x400_558_35519476542_7_011661_n_a	400	558.355	7.11661	Unknown	NA	NA	NA	12	0.495144	0.0456689	0.00269102	0.083332
153	x407_473_231246917894_7_042269_n_a	407	473.231	7.42269	Unknown	NA	NA	NA	153	0.513634	0.0271797	0.0267005	0.0463313
94	x410_490_368545776609_7_04509_betaine_lipid_dgcc_16_0	410	490.369	7.4509	Betaine lipids	Lyso-DGCC	Lyso-DGCC(16:0)	0	94	0.504268	0.0365453	0.0148627	0.0557068
35	x421_366_25952881293_7_07534_n_a	421	366.26	7.7534	Unknown	NA	NA	NA	35	0.500555	0.0402582	0.0467614	0.0374809
110	x426_376_108378445645_7_087171_n_a	426	376.108	7.87171	Betaine lipids	NA	NA	NA	110	0.505493	0.0353207	0.0147208	0.055861
68	x427_247_166428549252_7_0927744_n_a	427	247.166	7.92774	Unknown	NA	NA	NA	68	0.503221	0.0375923	0.0102956	0.0616214
29	x429_535_343913786463_7_101124_n_a	429	535.344	7.10112	Unknown	NA	NA	NA	29	0.499674	0.0411397	0.0121593	0.0589383
101	x462_556_341378257484_7_2633867_n_a	462	556.341	7.26339	Unknown	NA	NA	NA	101	0.504679	0.0361343	0.0424097	0.0390125
18	x466_476_290612360215_7_2954135_n_a	466	476.291	7.29541	Unknown	NA	NA	NA	18	0.497777	0.0430364	0.00675157	0.06844
129	x473_498_374257065746_7_323989_dgts_18_2	473	498.374	7.32399	Unknown	NA	NA	NA	129	0.506593	0.0342205	0.0189917	0.0517721
105	x482_444_268762478556_7_3457136_n_a	482	444.269	7.34571	Unknown	NA	NA	NA	105	0.504972	0.0358411	0.0331348	0.0429043
6	x485_560_375557744389_7_355388_n_a	485	560.376	7.35539	Unknown	NA	NA	NA	6	0.490946	0.0498674	0.0196716	0.0512087
30	x489_474_302533956803_7_376461_n_a	489	474.303	7.37646	Unknown	NA	NA	NA	30	0.499803	0.0410101	0.000865924	0.101641
36	x491_496_333891526828_7_392894_pc_0_0_16_0_m_h_c24h51n1o7p1	491	496.334	7.39289	Unknown	Lyso-(Monoacyl)-PC	Lyso-PC(16:0)	0	36	0.50056	0.0402529	0.00781634	0.0660717
47	x496_389_262805383955_7_402991_n_a	496	389.263	7.40299	Unknown	NA	NA	NA	47	0.501838	0.0389757	0.0163957	0.0541296
118	x497_365_264161074724_7_4047055_n_a	497	365.264	7.40471	Glycerophosphocholines	NA	NA	NA	118	0.505924	0.0348891	0.0122867	0.0587703
123	x500_346_180462574783_7_411034_n_a	500	346.18	7.41103	Unknown	NA	NA	NA	123	0.506201	0.0346123	0.00273196	0.0830876
131	x505_506_356482458482_7_4212117_n_a	505	506.356	7.42121	Unknown	Lyso-(Monoalkyl)-PC	Lyso-PC(O-18:2)	2	131	0.506649	0.0341643	0.0249957	0.047382
58	x509_267_17505481785_7_425668_n_a	509	267.175	7.42567	Unknown	NA	NA	NA	58	0.502405	0.0384087	0.0135542	0.0571892
24	x514_498_374611496375_7_4471307_dgts_18_2	514	498.375	7.44713	Unknown	NA	NA	NA	24	0.499004	0.0418092	0.00346914	0.0792202
104	x515_597_432328833588_7_4499197_n_a	515	597.432	7.44992	Betaine lipids	NA	NA	NA	104	0.504795	0.0360187	0.0140649	0.0565941
39	x522_377_225328276661_7_473825_n_a	522	377.225	7.47382	Unknown	NA	NA	NA	39	0.500975	0.0398386	0.0277117	0.0457399
50	x529_524_389104838064_7_5227547_dgts_20_3	529	524.389	7.52275	Unknown	NA	NA	NA	50	0.501939	0.0388744	0.0132485	0.0575564
147	x53_311_126724025446_1_6042564_n_a	53	311.127	1.60426	Unknown	NA	NA	NA	147	0.507649	0.0331645	0.0493718	0.0366317
37	x532_524_292022387817_7_524991_n_a	532	524.292	7.52499	Unknown	NA	NA	NA	37	0.500749	0.0400644	0.0366221	0.0413227
43	x548_392_274714973932_7_5817857_n_a	548	392.275	7.58179	Unknown	NA	NA	NA	43	0.501332	0.0394813	0.0382778	0.0406253
65	x558_386_120991523708_7_6377425_n_a	558	386.121	7.63774	Unknown	NA	NA	NA	65	0.503056	0.0377571	0.0400502	0.0399125
87	x574_368_275008558641_7_6777825_n_a	574	368.275	7.67778	Unknown	NA	NA	NA	87	0.503852	0.036961	0.030527	0.0442032
53	x596_280_187180260384_7_7327385_n_a	596	280.187	7.73274	Unknown	NA	NA	NA	53	0.502035	0.038778	0.0204731	0.0505695
88	x603_367_280348852984_7_7970386_n_a	603	367.28	7.79704	Unknown	NA	NA	NA	88	0.503986	0.0368273	0.0274131	0.0459122
109	x637_503_271697586942_7_9387755_n_a	637	503.272	7.93878	Unknown	NA	NA	NA	109	0.505486	0.0353272	0.000699597	0.105071
16	x649_475_239207713982_7_9679203_n_a	649	475.239	7.96792	Unknown	NA	NA	NA	16	0.497146	0.0436674	0.00250569	0.0844868
7	x652_331_22324951967_7_9724407_n_a	652	331.223	7.97244	Unknown	NA	NA	NA	7	0.492623	0.0481907	0.0200434	0.050909
108	x657_491_23512274046_8_023493_n_a	657	491.235	8.23493	Betaine lipids	NA	NA	NA	108	0.505302	0.0355119	0.0269697	0.0461716
45	x660_396_305974882008_8_040315_n_a	660	396.306	8.40315	Unknown	NA	NA	NA	45	0.501784	0.0390292	0.0343818	0.0423198
19	x67_144_081122105789_3_2021728_massbank_pr310882_tryptophanol_not_validated	67	144.811	3.20217	Unknown	NA	NA	NA	19	0.498139	0.0426741	0.00119345	0.0964721
42	x68_161_107763315312_3_2029498_n_a	68	161.108	3.20295	Unknown	NA	NA	NA	42	0.501287	0.0395266	0.00471676	0.0742454
27	x685_477_255493583507_8_142459_n_a	685	477.255	8.14246	Unknown	NA	NA	NA	27	0.499217	0.0415959	0.000349819	0.116176
102	x689_652_546075205701_8_150667_n_a	689	652.546	8.15067	Unknown	NA	NA	NA	102	0.504766	0.0360476	0.00326783	0.0801881
146	x690_484_263058702606_8_151835_n_a	690	484.263	8.15184	Unknown	NA	NA	NA	146	0.507507	0.0333066	0.0179781	0.0526512
48	x691_640_542100420101_8_156619_n_a	691	640.542	8.15662	Unknown	NA	NA	NA	48	0.501847	0.0389659	0.0127024	0.0582343
17	x693_553_326803819887_8_163443_n_a	693	553.327	8.16344	Unknown	NA	NA	NA	17	0.497511	0.0433024	0.0410824	0.0395122
32	x695_546_346377266078_8_168639_spectral_match_to_1_stearoyl_2_hydroxy_sn_glycero_3_phosphocholine_from_nist14	695	546.346	8.16864	Unknown	NA	NA	NA	32	0.500038	0.0407757	0.0270466	0.0461263
112	x712_686_394409633169_8_24353_n_a	712	686.394	8.24353	Simple indole alkaloids	NA	NA	NA	112	0.505531	0.0352829	0.0153256	0.0552137
1	x715_806_504899357476_8_25055_n_a	715	806.505	8.25055	Unknown	NA	NA	NA	1	0.454866	0.0859471	4.66156e-07	0.217588
63	x720_496_306299770498_8_258944_n_a	720	496.306	8.25894	Unknown	NA	NA	NA	63	0.502847	0.0379664	0.00496814	0.0734046
139	x73_343_186730523433_3_4150481_n_a	73	343.187	3.41505	Betaine lipids	NA	NA	NA	139	0.507011	0.033802	0.0311684	0.0438734
54	x735_806_513108498197_8_296311_n_a	735	806.513	8.29631	Unknown	NA	NA	NA	54	0.502195	0.0386188	0.00825464	0.0651897
145	x736_442_294625492683_8_300469_n_a	736	442.295	8.30047	Unknown	NA	NA	NA	145	0.507463	0.0333501	0.0399748	0.0399421
4	x788_534_204086106186_8_505063_n_a	788	534.204	8.50506	Fatty acyl carnitines	NA	NA	NA	4	0.48837	0.0524439	0.0226372	0.0489632
133	x789_431_219796402596_8_506808_n_a	789	431.22	8.50681	Unknown	NA	NA	NA	133	0.506679	0.0341342	0.0144965	0.0561079
148	x796_500_337008842878_8_544675_n_a	796	500.337	8.54467	Unknown	NA	NA	NA	148	0.507795	0.0330187	0.0293326	0.0448366
40	x797_670_403875090496_8_550149_n_a	797	670.404	8.55015	Unknown	NA	NA	NA	40	0.501103	0.0397107	0.00135865	0.0943804
3	x800_397_295239356055_8_560172_n_a	800	397.295	8.56017	Unknown	NA	NA	NA	3	0.487868	0.0529454	0.0265129	0.0464435
59	x801_442_352241290628_8_562367_n_a	801	442.352	8.56237	Unknown	NA	NA	NA	59	0.502598	0.0382149	0.0126126	0.0583486
80	x806_456_310575935179_8_591604_n_a	806	456.311	8.5916	Unknown	NA	NA	NA	80	0.503606	0.0372072	0.012257	0.0588093
124	x808_414_263807787308_8_5932_n_a	808	414.264	8.5932	Unknown	NA	NA	NA	124	0.506223	0.0345904	0.000991546	0.0994597
5	x814_498_321656972344_8_629481_n_a	814	498.322	8.62948	Unknown	NA	NA	NA	5	0.490058	0.0507557	0.00090389	0.10095
33	x819_426_26448045476_8_658037_n_a	819	426.264	8.65804	Unknown	NA	NA	NA	33	0.500132	0.0406817	0.0392955	0.0402119
23	x820_820_52993583281_8_660446_n_a	820	820.53	8.66045	Glycerophosphocholines	NA	NA	NA	23	0.498888	0.0419256	0.000594406	0.107688
128	x822_473_342429171049_8_669435_n_a	822	473.342	8.66944	Unknown	NA	NA	NA	128	0.506547	0.0342669	0.0255776	0.0470153
138	x830_1173_45403044484_8_756114_n_a	830	1173.45	8.75611	Unknown	NA	NA	NA	138	0.506817	0.0339961	0.0409083	0.039579
78	x831_587_231161636815_8_757463_n_a	831	587.231	8.75746	Unknown	NA	NA	NA	78	0.503562	0.0372518	0.0163211	0.0542027
92	x834_484_343521198002_8_766779_n_a	834	484.344	8.76678	Unknown	NA	NA	NA	92	0.50417	0.0366431	0.0248395	0.0474819
71	x837_428_280283992443_8_793176_n_a	837	428.28	8.79318	Unknown	NA	NA	NA	71	0.503315	0.0374987	0.00651272	0.0690228
151	x838_536_372659936895_8_79619_n_a	838	536.373	8.79619	Unknown	NA	NA	NA	151	0.50968	0.0311332	0.0429103	0.0388282
79	x852_582_407995553149_8_963479_n_a	852	582.408	8.96348	Unknown	NA	NA	NA	79	0.503567	0.0372462	0.0447542	0.0381682
81	x854_494_326893343942_8_987009_n_a	854	494.327	8.98701	Unknown	NA	NA	NA	81	0.503625	0.0371889	0.0258551	0.0468435
75	x88_404_200134849232_4_375923_n_a	88	404.2	4.37592	Unknown	NA	NA	NA	75	0.503491	0.0373224	0.00758897	0.066549
84	x881_473_342899819682_9_597141_n_a	881	473.343	9.59714	Unknown	NA	NA	NA	84	0.503755	0.0370581	0.0149567	0.0556053
38	x882_447_326805188438_9_629894_n_a	882	447.327	9.62989	Unknown	NA	NA	NA	38	0.500959	0.039854	0.0133137	0.0574774
70	x885_473_342927830023_9_713988_n_a	885	473.343	9.71399	Unknown	NA	NA	NA	70	0.503307	0.0375062	0.0221938	0.0492792
10	x886_468_34905675962_9_717385_n_a	886	468.349	9.71739	Unknown	NA	NA	NA	10	0.494326	0.0464873	0.000732944	0.104323
113	x90_476_258962256411_4_550017_n_a	90	476.259	4.55002	Unknown	NA	NA	NA	113	0.505563	0.0352501	0.0403409	0.0397987
140	x91_474_24380930388_4_562148_n_a	91	474.244	4.56215	Unknown	NA	NA	NA	140	0.507071	0.0337428	0.0174645	0.053116
121	x99_474_243789676246_4_7014246_n_a	99	474.244	4.70142	Unknown	NA	NA	NA	121	0.506103	0.03471	0.0322751	0.0433205

## Sheet: 6. Summary statistics
FvFm
Symbiont	Genotype	Treatment	Timepoint	mean_value	sd_value	min_value	max_value	n
Cladocopium	19	Ambient	T0	0.581847	0.0313596	0.539352	0.622293	7
Cladocopium	19	Ambient	T1	0.556897	0.0374338	0.50568	0.61816	6
Cladocopium	19	Ambient	T2	0.572767	0.0474037	0.534752	0.625881	3
Cladocopium	19	Heat	T0	0.585036	0.0335396	0.537411	0.651304	8
Cladocopium	19	Heat	T1	0.545126	0.0328399	0.50647	0.593956	6
Cladocopium	19	Heat	T2	0.52746	0.034106	0.488281	0.55051	3
Cladocopium	201	Ambient	T0	0.630506	0.0306038	0.555911	0.653263	9
Cladocopium	201	Ambient	T1	0.646214	0.010902	0.63437	0.664813	6
Cladocopium	201	Ambient	T2	0.637257	0.00679567	0.632892	0.645087	3
Cladocopium	201	Heat	T0	0.638527	0.0135286	0.617725	0.652764	5
Cladocopium	201	Heat	T1	0.636061	0.00357621	0.632417	0.639565	3
Cladocopium	201	Heat	T2	0.621624	0.00267704	0.619731	0.623517	2
Cladocopium	203	Ambient	T0	0.598848	0.0166996	0.573467	0.619487	9
Cladocopium	203	Ambient	T1	0.608411	0.0151612	0.583047	0.624706	6
Cladocopium	203	Ambient	T2	0.600802	0.0190126	0.587851	0.622629	3
Cladocopium	203	Heat	T0	0.604758	0.0244588	0.563194	0.625536	8
Cladocopium	203	Heat	T1	0.602144	0.0187723	0.576973	0.626838	5
Cladocopium	203	Heat	T2	0.565325	0.00262186	0.563471	0.567179	2
Durusdinium	20	Ambient	T0	0.575303	0.00817327	0.565215	0.589973	9
Durusdinium	20	Ambient	T1	0.564274	0.0139212	0.536872	0.576971	6
Durusdinium	20	Ambient	T2	0.553103	0.0201714	0.533713	0.573974	3
Durusdinium	20	Heat	T0	0.56292	0.0187509	0.529819	0.591287	9
Durusdinium	20	Heat	T1	0.550177	0.0182038	0.530477	0.574592	5
Durusdinium	20	Heat	T2	0.517395	0.0184755	0.503183	0.53828	3
Durusdinium	52	Ambient	T0	0.58076	0.00608602	0.573245	0.593856	9
Durusdinium	52	Ambient	T1	0.584861	0.00702866	0.575057	0.596948	6
Durusdinium	52	Ambient	T2	0.584	0.00889597	0.577273	0.594086	3
Durusdinium	52	Heat	T0	0.572757	0.0250285	0.52851	0.623849	9
Durusdinium	52	Heat	T1	0.567954	0.00784112	0.558693	0.576698	6
Durusdinium	52	Heat	T2	0.550962	0.0103057	0.539794	0.560105	3
Durusdinium	204	Ambient	T0	0.585861	0.0317477	0.556919	0.637067	9
Durusdinium	204	Ambient	T1	0.579646	0.0355537	0.547013	0.629214	6
Durusdinium	204	Ambient	T2	0.550453	0.00436357	0.546338	0.555029	3
Durusdinium	204	Heat	T0	0.580076	0.0312483	0.528968	0.620881	9
Durusdinium	204	Heat	T1	0.57265	0.0355741	0.523245	0.602514	6
Durusdinium	204	Heat	T2	0.534058	0.0463733	0.506635	0.5876	3
ROS											FvFm ~ ROS
Symbiont	Genotype	Treatment	Timepoint	mean_value	sd_value	min_value	max_value	n			Symbiont	Genotype	Treatment	Timepoint	n
Cladocopium	19	Ambient	T0	139.633	34.7328	114.921	179.345	3			Cladocopium	19	Ambient	T0	2
Cladocopium	19	Ambient	T1	304.801	102.645	242.492	423.272	3			Cladocopium	19	Ambient	T1	3
Cladocopium	19	Ambient	T2	253.63	84.6887	164.746	333.383	3			Cladocopium	19	Ambient	T2	3
Cladocopium	19	Heat	T0	143.585	45.6541	91.361	175.925	3			Cladocopium	19	Heat	T0	3
Cladocopium	19	Heat	T1	250.713	121.684	123.923	366.551	3			Cladocopium	19	Heat	T1	3
Cladocopium	19	Heat	T2	316.717	33.8828	296.88	355.84	3			Cladocopium	19	Heat	T2	3
Cladocopium	201	Ambient	T0	147.699	31.0568	112.578	171.537	3			Cladocopium	201	Ambient	T0	3
Cladocopium	201	Ambient	T1	201.041	34.3189	166.79	235.427	3			Cladocopium	201	Ambient	T1	3
Cladocopium	201	Ambient	T2	311.502	154.457	190.663	485.523	3			Cladocopium	201	Ambient	T2	3
Cladocopium	201	Heat	T0	220.104	162.445	118.051	407.43	3			Cladocopium	201	Heat	T0	2
Cladocopium	201	Heat	T1	281.41	NA	281.41	281.41	1			Cladocopium	201	Heat	T1	1
Cladocopium	201	Heat	T2	888.912	48.2922	854.764	923.06	2			Cladocopium	201	Heat	T2	2
Cladocopium	203	Ambient	T0	179.496	32.7283	153.361	216.204	3			Cladocopium	203	Ambient	T0	3
Cladocopium	203	Ambient	T1	185.665	68.2447	108.787	239.091	3			Cladocopium	203	Ambient	T1	3
Cladocopium	203	Ambient	T2	210.06	43.7454	172.1	257.901	3			Cladocopium	203	Ambient	T2	3
Cladocopium	203	Heat	T0	163.622	50.3626	105.471	193.138	3			Cladocopium	203	Heat	T0	3
Cladocopium	203	Heat	T1	217.206	131.32	78.1456	339.096	3			Cladocopium	203	Heat	T1	3
Cladocopium	203	Heat	T2	332.439	155.052	222.8	442.077	2			Cladocopium	203	Heat	T2	2
Durusdinium	20	Ambient	T0	103.367	37.2299	65.925	140.381	3			Durusdinium	20	Ambient	T0	3
Durusdinium	20	Ambient	T1	298.042	354.08	83.412	706.725	3			Durusdinium	20	Ambient	T1	3
Durusdinium	20	Ambient	T2	374.263	105.166	256.27	458.12	3			Durusdinium	20	Ambient	T2	3
Durusdinium	20	Heat	T0	101.526	24.3885	73.4016	116.845	3			Durusdinium	20	Heat	T0	3
Durusdinium	20	Heat	T1	163.637	41.6754	134.168	193.106	2			Durusdinium	20	Heat	T1	2
Durusdinium	20	Heat	T2	306.006	52.369	249.711	353.276	3			Durusdinium	20	Heat	T2	3
Durusdinium	52	Ambient	T0	118.428	27.7336	92.501	147.67	3			Durusdinium	52	Ambient	T0	3
Durusdinium	52	Ambient	T1	126.279	48.5065	84.485	179.469	3			Durusdinium	52	Ambient	T1	3
Durusdinium	52	Ambient	T2	211.441	104.034	118.801	323.992	3			Durusdinium	52	Ambient	T2	3
Durusdinium	52	Heat	T0	108.751	16.4748	98.8123	127.768	3			Durusdinium	52	Heat	T0	3
Durusdinium	52	Heat	T1	177.789	67.6214	110.472	245.711	3			Durusdinium	52	Heat	T1	3
Durusdinium	52	Heat	T2	209.128	68.3656	164.636	287.847	3			Durusdinium	52	Heat	T2	3
Durusdinium	204	Ambient	T0	160.627	37.1851	125.219	199.365	3			Durusdinium	204	Ambient	T0	3
Durusdinium	204	Ambient	T1	138.152	15.8572	119.845	147.597	3			Durusdinium	204	Ambient	T1	3
Durusdinium	204	Ambient	T2	206.501	47.5026	169.617	260.103	3			Durusdinium	204	Ambient	T2	3
Durusdinium	204	Heat	T0	232.287	86.9118	164.68	330.321	3			Durusdinium	204	Heat	T0	3
Durusdinium	204	Heat	T1	159.358	87.3218	61.277	228.652	3			Durusdinium	204	Heat	T1	3
Durusdinium	204	Heat	T2	209.124	60.3457	140.971	255.771	3			Durusdinium	204	Heat	T2	3
Counts
genotype	Treatment	Timepoint	mean_value	sd_value	min_value	max_value	n
19	ambient	T0	757626	179188	535603	962647	6
19	ambient	T1	320664	65757	245893	369494	3
19	ambient	T2	311073	29021.4	287094	343335	3
19	heat	T1	453639	177486	292979	644162	3
19	heat	T2	411677	117543	341377	547375	3
20	ambient	T0	1.02924e+06	315301	766455	1.55318e+06	6
20	ambient	T1	434455	490999	138642	1.00123e+06	3
20	ambient	T2	284042	60697.4	239354	353145	3
20	heat	T1	688305	118844	604270	772341	2
20	heat	T2	335270	24853.8	310637	360339	3
201	ambient	T0	585632	203181	234122	829890	6
201	ambient	T1	445900	78437.3	356088	500943	3
201	ambient	T2	322190	107525	200115	402847	3
201	heat	T1	522524	189706	353799	727871	3
201	heat	T2	165237	88267.6	107251	266821	3
203	ambient	T0	617186	208846	469879	1.02674e+06	6
203	ambient	T1	547157	156354	371456	670975	3
203	ambient	T2	510970	99322.7	396961	578765	3
203	heat	T1	579419	406151	230852	1025428	3
203	heat	T2	330256	101770	223658	426390	3
204	ambient	T0	504975	132436	273360	663128	6
204	ambient	T1	635443	139077	499635	777573	3
204	ambient	T2	515330	8501.64	510098	525139	3
204	heat	T1	762531	505247	423774	1.34326e+06	3
204	heat	T2	485029	214927	338757	731795	3
52	ambient	T0	858011	166488	651356	1.01954e+06	6
52	ambient	T1	769943	265666	523832	1.05159e+06	3
52	ambient	T2	646124	150639	519908	812887	3
52	heat	T1	600130	229975	398923	850817	3
52	heat	T2	390857	139132	303443	551298	3
Glycans
genotype	Symbiont	lectin	Treatment	Sampling	mean_value	sd_value	min_value	max_value	n
19	Cladocopium	ConA	A	T0	34.2794	26.6185	2.62002	126.424	96
19	Cladocopium	ConA	A	T1	14.8635	14.2199	1.82556	77.6763	96
19	Cladocopium	ConA	A	T2	19.7202	16.4986	4.53117	109.916	96
19	Cladocopium	ConA	H	T0	36.1103	37.5816	2.91569	166.243	96
19	Cladocopium	ConA	H	T1	20.809	19.9109	2.20354	116.612	96
19	Cladocopium	ConA	H	T2	21.3832	14.8203	1.96331	70.0082	96
19	Cladocopium	LTL	A	T0	2.93131	3.52984	0.67679	19.2376	96
19	Cladocopium	LTL	A	T1	0.289535	0.246845	0.0943138	1.83839	96
19	Cladocopium	LTL	A	T2	1.34449	1.265	0.565609	10.6728	96
19	Cladocopium	LTL	H	T0	2.44131	2.64066	0.693861	18.1534	96
19	Cladocopium	LTL	H	T1	1.40217	1.7851	0.555134	17.5819	96
19	Cladocopium	LTL	H	T2	2.0725	5.70365	0.360034	55.6226	96
19	Cladocopium	PNA	A	T0	7.36988	6.09446	1.82445	24.7708	32
19	Cladocopium	PNA	A	T1	4.31522	4.46574	0.683658	30.3448	96
19	Cladocopium	PNA	A	T2	4.50024	4.57778	1.11241	38.0288	96
19	Cladocopium	PNA	H	T0	6.00446	3.99271	1.26393	23.7227	64
19	Cladocopium	PNA	H	T1	5.38169	6.41616	0.783248	47.5212	96
19	Cladocopium	PNA	H	T2	4.21511	3.31313	0.923622	15.5641	96
201	Cladocopium	ConA	A	T0	29.4431	21.7279	1.45071	90.1488	96
201	Cladocopium	ConA	A	T1	17.7108	13.0231	3.02373	67.8685	96
201	Cladocopium	ConA	A	T2	32.6733	23.425	2.10782	115.837	96
201	Cladocopium	ConA	H	T0	23.9855	19.5259	1.86745	91.0245	64
201	Cladocopium	ConA	H	T1	33.1688	25.0238	1.16225	111.082	96
201	Cladocopium	ConA	H	T2	23.8054	17.8312	3.79115	94.7743	96
201	Cladocopium	LTL	A	T0	1.7947	1.52588	0.543983	14.4229	96
201	Cladocopium	LTL	A	T1	0.823694	0.512788	0.410986	4.39928	96
201	Cladocopium	LTL	A	T2	1.73339	1.52151	0.531368	12.2197	96
201	Cladocopium	LTL	H	T0	1.28915	0.701131	0.535861	3.47005	64
201	Cladocopium	LTL	H	T1	1.23704	0.82591	0.199342	5.40534	96
201	Cladocopium	LTL	H	T2	1.55094	1.53492	0.442292	12.4904	96
201	Cladocopium	PNA	A	T0	4.4925	3.8256	0.780695	19.689	96
201	Cladocopium	PNA	A	T1	3.14503	2.35037	0.582338	14.825	96
201	Cladocopium	PNA	A	T2	6.82893	3.61469	0.768387	20.0937	96
201	Cladocopium	PNA	H	T0	4.10182	2.61852	0.807581	11.7242	32
201	Cladocopium	PNA	H	T1	3.88555	3.15459	0.644292	15.5544	96
201	Cladocopium	PNA	H	T2	4.36002	6.28969	0.680677	58.1433	96
203	Cladocopium	ConA	A	T0	44.2562	30.7765	4.64991	155.304	64
203	Cladocopium	ConA	A	T1	23.4027	22.386	2.52435	161.099	96
203	Cladocopium	ConA	A	T2	33.1541	30.552	3.63771	201.255	96
203	Cladocopium	ConA	H	T0	42.3985	33.3671	4.34415	140.966	96
203	Cladocopium	ConA	H	T1	25.3835	23.4147	2.23725	132.833	96
203	Cladocopium	ConA	H	T2	39.6554	27.5359	4.85069	142.838	96
203	Cladocopium	LTL	A	T0	1.93555	1.13991	0.708709	7.12194	96
203	Cladocopium	LTL	A	T1	1.19185	0.799787	0.357136	4.77717	96
203	Cladocopium	LTL	A	T2	2.17259	2.15749	0.711334	13.697	96
203	Cladocopium	LTL	H	T0	2.27484	2.96499	0.674819	27.0752	96
203	Cladocopium	LTL	H	T1	2.12538	2.67193	0.414161	19.5897	96
203	Cladocopium	LTL	H	T2	2.4972	3.7244	0.663892	25.7645	96
203	Cladocopium	PNA	A	T0	3.15803	2.42665	1.10713	11.795	32
203	Cladocopium	PNA	A	T1	2.76321	2.11197	0.523781	12.0129	96
203	Cladocopium	PNA	A	T2	4.35761	3.30739	0.87521	17.3768	96
203	Cladocopium	PNA	H	T0	3.88354	2.57799	1.039	13.3999	64
203	Cladocopium	PNA	H	T1	4.29185	3.39976	0.829131	16.7082	96
203	Cladocopium	PNA	H	T2	3.47424	2.50869	1.0581	16.7717	96
20	Durusdinium	ConA	A	T0	19.9307	25.4085	0.284117	105.444	64
20	Durusdinium	ConA	A	T1	25.1433	16.0712	3.32542	86.2788	96
20	Durusdinium	ConA	A	T2	29.9397	20.9466	0.763599	82.0973	96
20	Durusdinium	ConA	H	T0	31.7144	25.6618	2.04043	126.255	96
20	Durusdinium	ConA	H	T1	30.3818	17.7496	4.5783	83.5997	32
20	Durusdinium	ConA	H	T2	45.8072	23.7648	2.9484	115.053	96
20	Durusdinium	LTL	A	T0	16.1971	22.3707	0.709852	107.295	64
20	Durusdinium	LTL	A	T1	2.92584	11.8851	0.415662	101.089	96
20	Durusdinium	LTL	A	T2	1.46211	2.41032	0.562949	22.4564	96
20	Durusdinium	LTL	H	T0	1.65802	1.43971	0.601962	9.52098	96
20	Durusdinium	LTL	H	T1	3.54368	9.47858	0.828401	55.3861	32
20	Durusdinium	LTL	H	T2	1.91816	2.55547	0.594961	19.4258	96
20	Durusdinium	PNA	A	T0	3.23262	1.81688	0.835122	9.0252	32
20	Durusdinium	PNA	A	T1	2.84597	1.92654	0.547263	15.1545	96
20	Durusdinium	PNA	A	T2	3.11162	1.92441	1.04302	16.4234	96
20	Durusdinium	PNA	H	T0	2.94669	3.48552	0.685477	27.7042	64
20	Durusdinium	PNA	H	T1	2.43056	1.68236	0.728174	9.39881	32
20	Durusdinium	PNA	H	T2	4.10995	3.31535	0.789713	18.9497	96
52	Durusdinium	ConA	A	T0	33.3283	21.2924	1.65917	120.198	96
52	Durusdinium	ConA	A	T1	30.9204	18.3506	3.30738	87.8389	96
52	Durusdinium	ConA	A	T2	37.2814	23.2182	5.6019	117.09	96
52	Durusdinium	ConA	H	T0	35.8505	21.1062	4.52159	99.3304	96
52	Durusdinium	ConA	H	T1	34.59	21.7254	5.8551	106.723	96
52	Durusdinium	ConA	H	T2	34.1797	17.9987	4.88028	87.5867	96
52	Durusdinium	LTL	A	T0	1.49718	1.76011	0.491152	13.523	96
52	Durusdinium	LTL	A	T1	1.46865	1.65196	0.266402	15.2022	96
52	Durusdinium	LTL	A	T2	1.51291	1.14727	0.496847	6.55016	96
52	Durusdinium	LTL	H	T0	1.63185	1.46299	0.666736	10.7504	96
52	Durusdinium	LTL	H	T1	1.14556	0.489048	0.610784	3.2063	96
52	Durusdinium	LTL	H	T2	1.39358	1.34129	0.356137	12.332	96
52	Durusdinium	PNA	A	T0	7.42852	11.1694	1.59307	58.6742	32
52	Durusdinium	PNA	A	T1	4.1824	2.84138	1.14228	16.3245	96
52	Durusdinium	PNA	A	T2	3.38891	2.22171	0.64876	11.1641	96
52	Durusdinium	PNA	H	T0	3.06841	2.92582	0.715234	16.1375	64
52	Durusdinium	PNA	H	T1	2.7717	1.77225	0.813488	13.7969	96
52	Durusdinium	PNA	H	T2	3.67658	3.15547	0.661974	14.9905	96
204	Durusdinium	ConA	A	T0	40.2565	26.0114	0.795083	129.542	96
204	Durusdinium	ConA	A	T1	35.204	22.9983	3.20024	123.221	96
204	Durusdinium	ConA	A	T2	33.4666	25.3233	5.30694	134.155	96
204	Durusdinium	ConA	H	T0	33.8917	18.5605	7.09717	112.732	96
204	Durusdinium	ConA	H	T1	29.8005	18.674	5.68409	106.099	64
204	Durusdinium	ConA	H	T2	46.9756	30.1449	3.33969	132.142	96
204	Durusdinium	LTL	A	T0	1.44062	2.21912	0.482778	18.7402	96
204	Durusdinium	LTL	A	T1	1.17862	0.707536	0.274427	4.98796	96
204	Durusdinium	LTL	A	T2	1.54161	1.51871	0.463517	10.4967	96
204	Durusdinium	LTL	H	T0	1.19692	0.618929	0.580411	4.36401	96
204	Durusdinium	LTL	H	T1	1.23926	0.810275	0.510182	5.88084	64
204	Durusdinium	LTL	H	T2	1.31769	0.853268	0.336927	5.53153	96
204	Durusdinium	PNA	A	T0	2.97115	2.39102	1.58431	14.0677	32
204	Durusdinium	PNA	A	T1	3.37741	4.89244	0.695402	43.9357	96
204	Durusdinium	PNA	A	T2	3.99291	3.0141	0.66197	18.4628	96
204	Durusdinium	PNA	H	T0	3.03008	1.88522	0.928508	12.7606	64
204	Durusdinium	PNA	H	T1	10.2777	10.1307	1.04748	45.7019	64
204	Durusdinium	PNA	H	T2	6.45649	6.82788	0.734657	47.4755	96
Metabolomics
attribute_colony_genotype	attribute_symbiont	attribute_treatment	attribute_sampling	molecule	mean_value	sd_value	min_value	max_value	n
19	Cladocopium	A	T0	x1_520_471822093935_1_024585_n_a	0	0	0	0	6
19	Cladocopium	A	T0	x10_246_097804447365_1_0515716_n_a	0.242384	0.193792	0	0.419574	6
19	Cladocopium	A	T0	x100_346_168874349787_4_7260084_n_a	0	0	0	0	6
19	Cladocopium	A	T0	x101_476_257748665851_4_7545547_n_a	0	0	0	0	6
19	Cladocopium	A	T0	x102_418_215234884626_4_76748_n_a	0.293861	0.0326695	0.255907	0.345389	6
19	Cladocopium	A	T0	x103_377_17018883259_4_7723002_n_a	0	0	0	0	6
19	Cladocopium	A	T0	x104_550_260377340234_4_778781_n_a	0.040465	0.0991185	0	0.24279	6
19	Cladocopium	A	T0	x105_328_158225462075_4_7827697_n_a	0.145686	0.159776	0	0.304218	6
19	Cladocopium	A	T0	x106_418_215376592989_4_8003235_n_a	0.165539	0.181976	0	0.356632	6
19	Cladocopium	A	T0	x107_532_249353768332_4_804417_n_a	0	0	0	0	6
19	Cladocopium	A	T0	x108_344_171771103414_4_808115_n_a	0.0940376	0.146045	0	0.298374	6
19	Cladocopium	A	T0	x109_344_672430730926_4_8093467_n_a	0	0	0	0	6
19	Cladocopium	A	T0	x11_322_106823165453_1_0522006_n_a	0.234811	0.186312	0	0.400091	6
19	Cladocopium	A	T0	x110_492_253736415958_4_844217_n_a	0.226751	0.111411	0	0.285524	6
19	Cladocopium	A	T0	x111_534_26395542582_4_849685_n_a	0	0	0	0	6
19	Cladocopium	A	T0	x112_474_244302542542_4_8611803_n_a	0.243706	0.119939	0	0.309473	6
19	Cladocopium	A	T0	x113_510_225744186788_4_861756_n_a	0.133427	0.146357	0	0.279855	6
19	Cladocopium	A	T0	x114_446_247367684504_4_9049544_n_a	0	0	0	0	6
19	Cladocopium	A	T0	x115_343_183877885597_4_907798_n_a	0	0	0	0	6
19	Cladocopium	A	T0	x116_390_184986030592_4_934421_n_a	0.0414219	0.101463	0	0.248531	6
19	Cladocopium	A	T0	x117_474_244199658957_4_943176_n_a	0.0481225	0.117876	0	0.288735	6
19	Cladocopium	A	T0	x118_853_347274903047_4_954031_n_a	0	0	0	0	6
19	Cladocopium	A	T0	x119_427_176913129574_4_9542646_n_a	0	0	0	0	6
19	Cladocopium	A	T0	x12_182_081164504183_1_0536598_n_a	0.202472	0.22282	0	0.441859	6
19	Cladocopium	A	T0	x120_490_238689012676_4_9692526_n_a	0.23418	0.114856	0	0.288088	6
19	Cladocopium	A	T0	x121_228_207281211109_4_983496_n_a	0	0	0	0	6
19	Cladocopium	A	T0	x123_390_178789207665_4_987686_n_a	0.230937	0.114113	0	0.29171	6
19	Cladocopium	A	T0	x124_374_290380246524_4_9889054_n_a	0.190149	0.147446	0	0.296959	6
19	Cladocopium	A	T0	x125_342_290290530814_4_993802_n_a	0	0	0	0	6
19	Cladocopium	A	T0	x126_348_184892500899_5_049806_n_a	0	0	0	0	6
19	Cladocopium	A	T0	x127_775_352105495194_5_050324_n_a	0	0	0	0	6
19	Cladocopium	A	T0	x128_377_170044901623_5_055499_n_a	0	0	0	0	6
19	Cladocopium	A	T0	x129_753_330617742576_5_0578003_n_a	0	0	0	0	6
19	Cladocopium	A	T0	x13_199_988483434799_1_0559243_n_a	0	0	0	0	6
19	Cladocopium	A	T0	x130_420_233349100333_5_061801_n_a	0.145267	0.159245	0	0.299759	6
19	Cladocopium	A	T0	x131_464_256182895567_5_069372_n_a	0	0	0	0	6
19	Cladocopium	A	T0	x132_315_15270211491_5_07193_n_a	0.0387085	0.094816	0	0.232251	6
19	Cladocopium	A	T0	x133_418_215301426222_5_072562_n_a	0.320888	0.0211317	0.301243	0.352604	6
19	Cladocopium	A	T0	x134_444_232998581694_5_1193595_n_a	0.124113	0.136054	0	0.256003	6
19	Cladocopium	A	T0	x135_330_174236675658_5_1287346_n_a	0.139416	0.152973	0	0.294584	6
19	Cladocopium	A	T0	x136_404_200050821864_5_14341_n_a	0.497377	0.0534844	0.420308	0.548691	6
19	Cladocopium	A	T0	x137_301_136703805339_5_146057_n_a	0.0411202	0.100723	0	0.246721	6
19	Cladocopium	A	T0	x138_428_271835356517_5_159344_n_a	0	0	0	0	6
19	Cladocopium	A	T0	x139_472_261624816278_5_1606655_n_a	0.0844666	0.130864	0	0.255758	6
19	Cladocopium	A	T0	x14_276_101138743003_1_0577289_n_a	0.150298	0.164709	0	0.306374	6
19	Cladocopium	A	T0	x140_369_199322159329_5_1612267_n_a	0.139046	0.152461	0	0.285683	6
19	Cladocopium	A	T0	x141_446_282923996342_5_163278_n_a	0	0	0	0	6
19	Cladocopium	A	T0	x142_458_249355264653_5_1673093_n_a	0	0	0	0	6
19	Cladocopium	A	T0	x143_612_372682760864_5_186811_n_a	0	0	0	0	6
19	Cladocopium	A	T0	x144_354_173288153157_5_191278_n_a	0	0	0	0	6
19	Cladocopium	A	T0	x145_496_213111630441_5_21219_n_a	0.338457	0.0257042	0.308354	0.374298	6
19	Cladocopium	A	T0	x146_380_154684384576_5_2262983_n_a	0	0	0	0	6
19	Cladocopium	A	T0	x147_439_18911549172_5_2749114_n_a	0	0	0	0	6
19	Cladocopium	A	T0	x148_254_174944451606_5_280763_n_a	0	0	0	0	6
19	Cladocopium	A	T0	x149_390_177307408117_5_2812033_n_a	0.311904	0.0146964	0.289956	0.329712	6
19	Cladocopium	A	T0	x15_321_099380118058_1_0593629_n_a	0	0	0	0	6
19	Cladocopium	A	T0	x150_157_1015377903_5_281699_n_a	0	0	0	0	6
19	Cladocopium	A	T0	x151_779_349954857167_5_282154_n_a	0.240295	0.117985	0	0.295219	6
19	Cladocopium	A	T0	x152_321_1493667273_5_285861_n_a	0	0	0	0	6
19	Cladocopium	A	T0	x153_446_247199922618_5_3022313_n_a	0.272741	0.0205421	0.247342	0.308512	6
19	Cladocopium	A	T0	x154_490_275064424254_5_307697_n_a	0	0	0	0	6
19	Cladocopium	A	T0	x155_446_24728297732_5_3417907_n_a	0.264152	0.130354	0	0.337474	6
19	Cladocopium	A	T0	x156_432_245584142935_5_342942_n_a	0	0	0	0	6
19	Cladocopium	A	T0	x157_538_257308283476_5_353526_n_a	0	0	0	0	6
19	Cladocopium	A	T0	x158_399_210228700409_5_3615537_n_a	0	0	0	0	6
19	Cladocopium	A	T0	x159_420_23285657457_5_369094_n_a	0.14316	0.157042	0	0.300728	6
19	Cladocopium	A	T0	x16_158_117858200565_1_0612166_n_a	0	0	0	0	6
19	Cladocopium	A	T0	x160_374_199870750334_5_3963733_n_a	0	0	0	0	6
19	Cladocopium	A	T0	x162_444_232764980024_5_4139304_n_a	0.0410875	0.100643	0	0.246525	6
19	Cladocopium	A	T0	x163_418_214874948706_5_4438086_n_a	0.322034	0.0231149	0.290746	0.350414	6
19	Cladocopium	A	T0	x164_406_215225887049_5_4469543_n_a	0.0698358	0.171062	0	0.419015	6
19	Cladocopium	A	T0	x165_498_226955159417_5_4599733_n_a	0.324907	0.0262263	0.2965	0.366819	6
19	Cladocopium	A	T0	x166_430_215828594437_5_460533_n_a	0.112266	0.175076	0	0.368531	6
19	Cladocopium	A	T0	x168_356_188765053647_5_4786897_n_a	0.148754	0.162982	0	0.303141	6
19	Cladocopium	A	T0	x169_404_200088944552_5_4847674_n_a	0.417396	0.210362	0	0.546861	6
19	Cladocopium	A	T0	x17_136_063525388999_1_0633913_n_a	0.206906	0.162878	0	0.344226	6
19	Cladocopium	A	T0	x170_444_233631177944_5_491164_n_a	0	0	0	0	6
19	Cladocopium	A	T0	x171_651_25226730939_5_4917903_n_a	0	0	0	0	6
19	Cladocopium	A	T0	x172_522_226739620198_5_4976373_n_a	0	0	0	0	6
19	Cladocopium	A	T0	x173_472_261860386958_5_504441_n_a	0.311777	0.0107402	0.292421	0.320734	6
19	Cladocopium	A	T0	x174_458_248635111185_5_5403576_n_a	0	0	0	0	6
19	Cladocopium	A	T0	x176_564_276117630508_5_594932_n_a	0.307843	0.0167704	0.284714	0.326779	6
19	Cladocopium	A	T0	x177_472_261939076689_5_61035_n_a	0.369921	0.0208999	0.340361	0.396142	6
19	Cladocopium	A	T0	x178_369_199421448259_5_6136374_n_a	0	0	0	0	6
19	Cladocopium	A	T0	x179_448_262293502651_5_6175556_n_a	0	0	0	0	6
19	Cladocopium	A	T0	x18_121_065000459665_1_0653592_spectral_match_to_phenol_4_2_aminoethyl_from_nist14	0.162498	0.178136	0	0.337177	6
19	Cladocopium	A	T0	x180_450_243468166202_5_6296988_n_a	0	0	0	0	6
19	Cladocopium	A	T0	x181_432_232735503396_5_6372375_n_a	0.293238	0.145254	0	0.373744	6
19	Cladocopium	A	T0	x182_288_2319955605_5_638706_n_a	0	0	0	0	6
19	Cladocopium	A	T0	x183_446_247507336318_5_6665154_n_a	0.305475	0.0180902	0.285939	0.331102	6
19	Cladocopium	A	T0	x184_444_233417982143_5_676345_n_a	0.133	0.145704	0	0.268731	6
19	Cladocopium	A	T0	x185_444_286618240095_5_6882744_n_a	0	0	0	0	6
19	Cladocopium	A	T0	x186_524_241604877646_5_719855_n_a	0.346291	0.0219009	0.317011	0.371438	6
19	Cladocopium	A	T0	x187_507_253472560603_5_722435_n_a	0	0	0	0	6
19	Cladocopium	A	T0	x188_400_214509714786_5_7228804_n_a	0.0958969	0.148564	0	0.288741	6
19	Cladocopium	A	T0	x189_432_232907356935_5_730703_n_a	0.508102	0.0479512	0.42959	0.569954	6
19	Cladocopium	A	T0	x19_641_188063109805_1_0673593_n_a	0.159925	0.175459	0	0.334272	6
19	Cladocopium	A	T0	x190_460_246030748275_5_7367735_n_a	0.178696	0.139	0	0.289944	6
19	Cladocopium	A	T0	x192_334_295144708261_5_74217_n_a	0.143172	0.15693	0	0.295867	6
19	Cladocopium	A	T0	x193_594_361659029283_5_744944_n_a	0.0918426	0.142294	0	0.278402	6
19	Cladocopium	A	T0	x194_444_230965865719_5_7463927_n_a	0.0454433	0.111313	0	0.27266	6
19	Cladocopium	A	T0	x196_418_214851676919_5_7701654_n_a	0.364221	0.0385421	0.303672	0.401671	6
19	Cladocopium	A	T0	x197_550_259457416023_5_7793336_n_a	0	0	0	0	6
19	Cladocopium	A	T0	x198_568_270082356174_5_785698_n_a	0	0	0	0	6
19	Cladocopium	A	T0	x199_192_138393503226_5_794316_massbank_eu_sm822301_deet_n_n_diethyl_3_methylbenzamide	0.238056	0.116855	0	0.296393	6
19	Cladocopium	A	T0	x2_138_995657651208_1_0363063_n_a	0.307867	0.0113085	0.294729	0.327375	6
19	Cladocopium	A	T0	x20_121_088290811057_1_0690076_n_a	0	0	0	0	6
19	Cladocopium	A	T0	x200_406_21519885912_5_796595_n_a	0.444798	0.049001	0.374217	0.506171	6
19	Cladocopium	A	T0	x201_594_361585075453_5_797085_n_a	0	0	0	0	6
19	Cladocopium	A	T0	x202_467_221826176943_5_8007717_n_a	0	0	0	0	6
19	Cladocopium	A	T0	x203_444_232803515198_5_8102994_n_a	0	0	0	0	6
19	Cladocopium	A	T0	x204_427_261893218775_5_8190575_n_a	0	0	0	0	6
19	Cladocopium	A	T0	x205_358_20548219071_5_823924_n_a	0	0	0	0	6
19	Cladocopium	A	T0	x206_382_204879313324_5_8250556_n_a	0.336434	0.0229821	0.302149	0.355526	6
19	Cladocopium	A	T0	x207_136_042678767975_5_827473_n_a	0	0	0	0	6
19	Cladocopium	A	T0	x208_763_401669671206_5_827753_n_a	0	0	0	0	6
19	Cladocopium	A	T0	x21_196_133113894833_1_069215_n_a	0.16661	0.182642	0	0.345733	6
19	Cladocopium	A	T0	x212_476_258069421617_5_8428984_n_a	0.278277	0.0102194	0.264327	0.292703	6
19	Cladocopium	A	T0	x213_244_206556363957_5_882018_n_a	0.304888	0.00731556	0.29546	0.312972	6
19	Cladocopium	A	T0	x214_310_201720684324_5_901791_n_a	0.223059	0.109438	0	0.278078	6
19	Cladocopium	A	T0	x215_157_101515613436_5_9024286_n_a	0	0	0	0	6
19	Cladocopium	A	T0	x216_282_170727497363_5_9027457_n_a	0.277502	0.0098028	0.262616	0.290858	6
19	Cladocopium	A	T0	x217_387_181896435744_5_906565_n_a	0.0911871	0.141581	0	0.288482	6
19	Cladocopium	A	T0	x219_486_285808703718_5_9094324_n_a	0.0404323	0.0990384	0	0.242594	6
19	Cladocopium	A	T0	x22_268_103708436153_1_070659_spectral_match_to_adenosine_from_nist14	0.365481	0.185449	0	0.488813	6
19	Cladocopium	A	T0	x220_536_24268830352_5_920697_n_a	0.0441595	0.108168	0	0.264957	6
19	Cladocopium	A	T0	x221_458_248762392007_5_922987_n_a	0.485143	0.0650325	0.439819	0.615567	6
19	Cladocopium	A	T0	x222_568_347058949541_5_926355_n_a	0.0842995	0.13079	0	0.264165	6
19	Cladocopium	A	T0	x224_472_2617333479_5_959999_n_a	0.358997	0.0186489	0.335131	0.384198	6
19	Cladocopium	A	T0	x225_517_3212495741_5_9642835_n_a	0	0	0	0	6
19	Cladocopium	A	T0	x226_432_233404357395_5_9675756_n_a	0.319557	0.0562288	0.278954	0.431396	6
19	Cladocopium	A	T0	x227_550_260010554227_5_978823_n_a	0.409718	0.0224015	0.370544	0.432332	6
19	Cladocopium	A	T0	x228_446_247175357311_5_9795756_n_a	0.244464	0.119977	0	0.304022	6
19	Cladocopium	A	T0	x229_448_263384132609_5_9870696_n_a	0.0400892	0.0981981	0	0.240535	6
19	Cladocopium	A	T0	x23_664_232929839518_1_075345_n_a	0.307806	0.022497	0.286433	0.344853	6
19	Cladocopium	A	T0	x230_358_259400199604_5_9912696_n_a	0.0895784	0.139722	0	0.294421	6
19	Cladocopium	A	T0	x231_295_190885364497_6_0033207_n_a	0.180829	0.140655	0	0.28813	6
19	Cladocopium	A	T0	x232_277_180006745902_6_004512_n_a	0.179755	0.139721	0	0.285257	6
19	Cladocopium	A	T0	x233_526_257368610034_6_004649_n_a	0	0	0	0	6
19	Cladocopium	A	T0	x235_915_485000691969_6_0164113_n_a	0.0950432	0.147266	0	0.289456	6
19	Cladocopium	A	T0	x236_355_183815669364_6_0168786_n_a	0.0429486	0.105202	0	0.257692	6
19	Cladocopium	A	T0	x237_414_256740326089_6_017944_n_a	0.129369	0.141722	0	0.260497	6
19	Cladocopium	A	T0	x238_268_154073281577_6_0188403_n_a	0.300118	0.0171015	0.27349	0.325679	6
19	Cladocopium	A	T0	x239_476_257647539514_6_0253735_n_a	0.263368	0.00675107	0.25286	0.27335	6
19	Cladocopium	A	T0	x24_165_054830825396_1_0758377_spectral_match_to_l_tyrosine_from_nist14	0.153453	0.168697	0	0.329293	6
19	Cladocopium	A	T0	x240_343_295399658877_6_0288043_massbank_lauramidopropyl_betaine_3_dodecanoylamino_propyl_carboxymethyl_dimethylammonium_carboxymethyl_3_dodecanoylamino_propyl_dimethylazanium	0.0923586	0.143158	0	0.284472	6
19	Cladocopium	A	T0	x241_464_338056875429_6_0474434_n_a	0	0	0	0	6
19	Cladocopium	A	T0	x242_444_232096638771_6_048964_n_a	0.281889	0.0154844	0.257205	0.300836	6
19	Cladocopium	A	T0	x243_889_468507796402_6_0518365_n_a	0	0	0	0	6
19	Cladocopium	A	T0	x244_578_367337736698_6_052048_n_a	0.196898	0.154455	0	0.322652	6
19	Cladocopium	A	T0	x247_493_238214168559_6_0585976_n_a	0.143456	0.157423	0	0.303834	6
19	Cladocopium	A	T0	x248_484_328683217586_6_0650306_n_a	0	0	0	0	6
19	Cladocopium	A	T0	x249_863_459552348144_6_0693526_n_a	0	0	0	0	6
19	Cladocopium	A	T0	x25_194_117860050465_1_0787117_n_a	0.139318	0.152624	0	0.280468	6
19	Cladocopium	A	T0	x251_420_232469216958_6_092008_n_a	0.339868	0.034413	0.282592	0.375067	6
19	Cladocopium	A	T0	x252_594_362044987192_6_108029_n_a	0.329066	0.0294551	0.279182	0.364634	6
19	Cladocopium	A	T0	x253_267_159099822649_6_1169496_n_a	0	0	0	0	6
19	Cladocopium	A	T0	x254_578_367724489836_6_1271896_n_a	0.0559073	0.136944	0	0.335444	6
19	Cladocopium	A	T0	x255_474_243410508095_6_129229_n_a	0	0	0	0	6
19	Cladocopium	A	T0	x256_474_243582568947_6_147934_n_a	0	0	0	0	6
19	Cladocopium	A	T0	x26_154_053517390634_1_0808176_n_a	0.0963769	0.149469	0	0.300155	6
19	Cladocopium	A	T0	x261_476_293165161967_6_168341_n_a	0	0	0	0	6
19	Cladocopium	A	T0	x262_272_258370484403_6_174516_n_a	0.044353	0.108642	0	0.266118	6
19	Cladocopium	A	T0	x263_594_36218855675_6_187316_n_a	0.0415875	0.101868	0	0.249525	6
19	Cladocopium	A	T0	x264_296_18550625869_6_1997876_n_a	0	0	0	0	6
19	Cladocopium	A	T0	x265_486_28546254799_6_2012134_n_a	0.0862631	0.134257	0	0.279143	6
19	Cladocopium	A	T0	x266_432_237369214975_6_2013154_n_a	0.0725654	0.177748	0	0.435392	6
19	Cladocopium	A	T0	x267_354_226878677042_6_243024_n_a	0.137109	0.150421	0	0.287768	6
19	Cladocopium	A	T0	x268_666_371405257831_6_2440987_n_a	0	0	0	0	6
19	Cladocopium	A	T0	x269_382_257982418379_6_245467_n_a	0.0463706	0.113584	0	0.278224	6
19	Cladocopium	A	T0	x27_517_176462262178_1_0848807_n_a	0.485156	0.0799771	0.374103	0.556328	6
19	Cladocopium	A	T0	x270_458_248957687462_6_2463713_n_a	0.374214	0.112376	0.313911	0.603006	6
19	Cladocopium	A	T0	x271_384_275222941388_6_255761_n_a	0	0	0	0	6
19	Cladocopium	A	T0	x272_510_343943681527_6_2561493_n_a	0.303954	0.0103927	0.29379	0.318114	6
19	Cladocopium	A	T0	x273_412_305089658459_6_256281_n_a	0	0	0	0	6
19	Cladocopium	A	T0	x274_415_210659589461_6_30556_1_2_2_furylmethyl_5_methylpyrrolidinyl_amino_methylene_7_8_2_2_fury_lmethyl_pyrrolidinyl_amino_methylene_1_6_dihydroxy_3_methyl_5_methylethyl_7_oxo_2_naphthyl_3_8_dihydroxy_6_methyl_4_methylethyl_naphthalen_2_one_collision_energy_205060	0.0867773	0.134766	0	0.275256	6
19	Cladocopium	A	T0	x275_400_305776012327_6_312011_n_a	0	0	0	0	6
19	Cladocopium	A	T0	x278_414_256507345881_6_3292074_n_a	0.21954	0.107993	0	0.275933	6
19	Cladocopium	A	T0	x279_915_484974485943_6_3296585_n_a	0.164814	0.180669	0	0.341388	6
19	Cladocopium	A	T0	x28_290_116428471706_1_0896548_n_a	0	0	0	0	6
19	Cladocopium	A	T0	x281_446_247318313315_6_340725_n_a	0.370873	0.0335449	0.317973	0.411457	6
19	Cladocopium	A	T0	x282_486_285048359825_6_343274_n_a	0	0	0	0	6
19	Cladocopium	A	T0	x284_903_486385819243_6_3451796_n_a	0	0	0	0	6
19	Cladocopium	A	T0	x285_472_261148544173_6_3571377_n_a	0.0798295	0.123675	0	0.241075	6
19	Cladocopium	A	T0	x286_470_268023667325_6_3737316_n_a	0.283543	0.0111506	0.271736	0.296561	6
19	Cladocopium	A	T0	x287_510_343448649257_6_3805985_n_a	0	0	0	0	6
19	Cladocopium	A	T0	x288_434_246848594829_6_4092073_n_a	0.180232	0.197697	0	0.372548	6
19	Cladocopium	A	T0	x289_958_550201837453_6_4201155_n_a	0.0419202	0.102683	0	0.251521	6
19	Cladocopium	A	T0	x29_176_128553435622_1_0920756_n_a	0.15081	0.233637	0	0.454502	6
19	Cladocopium	A	T0	x290_940_522406297971_6_4279523_n_a	0.132028	0.14466	0	0.266962	6
19	Cladocopium	A	T0	x291_806_437117115862_6_448098_n_a	0	0	0	0	6
19	Cladocopium	A	T0	x292_536_360251570034_6_459438_lyso_dgcc_18_5	0.463767	0.0875085	0.299243	0.542139	6
19	Cladocopium	A	T0	x293_422_326727179888_6_4629893_n_a	0	0	0	0	6
19	Cladocopium	A	T0	x294_403_2038066207_6_46785_n_a	0	0	0	0	6
19	Cladocopium	A	T0	x295_692_386012789234_6_486685_n_a	0.24822	0.122529	0	0.314716	6
19	Cladocopium	A	T0	x296_618_335241408133_6_495285_n_a	0	0	0	0	6
19	Cladocopium	A	T0	x297_512_358210483678_6_4976797_n_a	0.407049	0.0616871	0.29654	0.456986	6
19	Cladocopium	A	T0	x299_516_307266944292_6_542299_n_a	0	0	0	0	6
19	Cladocopium	A	T0	x3_144_102437117998_1_0397874_n_a	0.107597	0.166792	0	0.332058	6
19	Cladocopium	A	T0	x30_534_205388528283_1_0921695_n_a	0.164409	0.181035	0	0.347906	6
19	Cladocopium	A	T0	x300_488_357996590545_6_5487547_n_a	0.230054	0.112908	0	0.286395	6
19	Cladocopium	A	T0	x303_410_290555610155_6_5579004_n_a	0	0	0	0	6
19	Cladocopium	A	T0	x304_386_290604478913_6_560626_n_a	0	0	0	0	6
19	Cladocopium	A	T0	x308_462_341848750746_6_5776067_lyso_dgcc_14_0	0.1916	0.148574	0	0.29644	6
19	Cladocopium	A	T0	x309_536_36017820558_6_588975_lyso_dgcc_18_5	0.253523	0.12506	0	0.319396	6
19	Cladocopium	A	T0	x31_539_158001111336_1_0960507_n_a	0.194394	0.151187	0	0.310916	6
19	Cladocopium	A	T0	x310_472_261787092757_6_589294_n_a	0.450365	0.0400792	0.387105	0.48942	6
19	Cladocopium	A	T0	x312_428_271551658367_6_600631_n_a	0	0	0	0	6
19	Cladocopium	A	T0	x313_476_293726560625_6_618233_n_a	0	0	0	0	6
19	Cladocopium	A	T0	x315_512_35818468558_6_636772_n_a	0.256207	0.125945	0	0.318213	6
19	Cladocopium	A	T0	x316_532_348209121769_6_6430187_n_a	0.123228	0.135112	0	0.255947	6
19	Cladocopium	A	T0	x317_504_316688970433_6_649177_n_a	0.215764	0.167616	0	0.341926	6
19	Cladocopium	A	T0	x318_371_32743422087_6_6528087_massbank_myristamidopropyl_betaine_carboxymethyl_dimethyl_3_tetradecanoylamino_propyl_azanium	0.0503075	0.123228	0	0.301845	6
19	Cladocopium	A	T0	x319_462_279839073627_6_6589327_n_a	0.205313	0.15905	0	0.311887	6
19	Cladocopium	A	T0	x32_192_107061827436_1_1032772_n_a	0.167721	0.18392	0	0.350651	6
19	Cladocopium	A	T0	x320_514_315946365359_6_672181_n_a	0	0	0	0	6
19	Cladocopium	A	T0	x321_562_374318440211_6_673758_lyso_dgcc_22_6	0.765258	0.0608662	0.680206	0.83167	6
19	Cladocopium	A	T0	x322_296_185056789839_6_688857_n_a	0	0	0	0	6
19	Cladocopium	A	T0	x323_538_374696095602_6_6968336_n_a	0	0	0	0	6
19	Cladocopium	A	T0	x324_644_387225887646_6_6986537_n_a	0	0	0	0	6
19	Cladocopium	A	T0	x325_426_3199450776_6_6993365_n_a	0.136708	0.15028	0	0.290413	6
19	Cladocopium	A	T0	x326_448_261336999581_6_6993976_n_a	0.188723	0.146481	0	0.296793	6
19	Cladocopium	A	T0	x327_372_273867540752_6_7029924_n_a	0.280827	0.141105	0	0.390481	6
19	Cladocopium	A	T0	x328_488_356418279046_6_703511_n_a	0.20011	0.155218	0	0.30887	6
19	Cladocopium	A	T0	x329_514_374734358948_6_7058525_n_a	0.20092	0.156241	0	0.325023	6
19	Cladocopium	A	T0	x33_245_113155341068_1_1072987_n_a	0.110407	0.171046	0	0.333193	6
19	Cladocopium	A	T0	x330_344_242920857618_6_709419_n_a	0.295517	0.0335524	0.244001	0.342376	6
19	Cladocopium	A	T0	x331_327_215117335273_6_7102394_n_a	0.292917	0.145529	0	0.389026	6
19	Cladocopium	A	T0	x332_295_190155837273_6_710711_n_a	0.351369	0.0387127	0.288505	0.398144	6
19	Cladocopium	A	T0	x333_277_17893587252_6_7121835_n_a	0.355475	0.0374503	0.294822	0.399109	6
19	Cladocopium	A	T0	x334_385_194292877166_6_712748_n_a	0	0	0	0	6
19	Cladocopium	A	T0	x335_354_262975991787_6_7215943_n_a	0	0	0	0	6
19	Cladocopium	A	T0	x336_958_543549838881_6_724908_n_a	0.246757	0.121087	0	0.309064	6
19	Cladocopium	A	T0	x338_887_489506915377_6_726293_n_a	0.186119	0.144237	0	0.287235	6
19	Cladocopium	A	T0	x339_412_302259153677_6_729061_n_a	0	0	0	0	6
19	Cladocopium	A	T0	x34_132_101907914081_1_1084794_n_a	0.423767	0.0291048	0.384468	0.461985	6
19	Cladocopium	A	T0	x340_504_312805649146_6_733621_n_a	0	0	0	0	6
19	Cladocopium	A	T0	x341_940_514642256885_6_7341533_n_a	0.192253	0.148996	0	0.294681	6
19	Cladocopium	A	T0	x342_332_076804134141_6_7420335_n_a	0.32881	0.012561	0.316269	0.347549	6
19	Cladocopium	A	T0	x343_252_156731318243_6_7511973_n_a	0.43864	0.0165431	0.417082	0.461182	6
19	Cladocopium	A	T0	x344_801_328416799352_6_755183_n_a	0.0422875	0.103583	0	0.253725	6
19	Cladocopium	A	T0	x345_493_27524627021_6_755767_n_a	0.0980978	0.152047	0	0.301831	6
19	Cladocopium	A	T0	x346_349_234195894531_6_7561536_n_a	0.203949	0.15841	0	0.321601	6
19	Cladocopium	A	T0	x347_528_312036199903_6_7576323_n_a	0.484214	0.058767	0.413874	0.550486	6
19	Cladocopium	A	T0	x348_365_264861082445_6_7587104_n_a	0.088942	0.137799	0	0.269556	6
19	Cladocopium	A	T0	x349_1038_58877127613_6_7587953_n_a	0	0	0	0	6
19	Cladocopium	A	T0	x35_447_249974506264_1_1282603_n_a	0	0	0	0	6
19	Cladocopium	A	T0	x350_257_18790167209_6_759148_n_a	0	0	0	0	6
19	Cladocopium	A	T0	x352_415_20756026346_6_7694187_1_2_2_furylmethyl_5_methylpyrrolidinyl_amino_methylene_7_8_2_2_fury_lmethyl_pyrrolidinyl_amino_methylene_1_6_dihydroxy_3_methyl_5_methylethyl_7_oxo_2_naphthyl_3_8_dihydroxy_6_methyl_4_methylethyl_naphthalen_2_one_collision_energy_102040	0.138371	0.151583	0	0.279075	6
19	Cladocopium	A	T0	x354_533_265926729237_6_7729406_n_a	0	0	0	0	6
19	Cladocopium	A	T0	x355_562_368324573323_6_802562_lyso_dgcc_22_6	0.510267	0.022337	0.482505	0.54054	6
19	Cladocopium	A	T0	x356_238_178024835147_6_8074846_n_a	0.25812	0.127243	0	0.327093	6
19	Cladocopium	A	T0	x357_694_390790490574_6_810327_n_a	0.328848	0.0315655	0.291238	0.367804	6
19	Cladocopium	A	T0	x358_533_26539321896_6_8131766_n_a	0.181759	0.1411	0	0.285152	6
19	Cladocopium	A	T0	x359_322_198516158958_6_813671_n_a	0.280344	0.0108309	0.262145	0.295566	6
19	Cladocopium	A	T0	x36_218_138546771912_1_1600608_propionylcarnitine	0.407821	0.0282284	0.364898	0.441426	6
19	Cladocopium	A	T0	x360_556_340756067806_6_814122_n_a	0.0437238	0.107101	0	0.262343	6
19	Cladocopium	A	T0	x361_400_338723046507_6_816454_palmitoyl_carnitine_collision_energy_205060	0.339874	0.0330336	0.308232	0.378739	6
19	Cladocopium	A	T0	x362_476_351752321829_6_817121_n_a	0	0	0	0	6
19	Cladocopium	A	T0	x363_538_369165556237_6_821602_n_a	0	0	0	0	6
19	Cladocopium	A	T0	x364_310_198636881953_6_82782_n_a	0	0	0	0	6
19	Cladocopium	A	T0	x365_473_207267918716_6_837484_n_a	0	0	0	0	6
19	Cladocopium	A	T0	x366_528_312087038713_6_837812_n_a	0.049918	0.122274	0	0.299508	6
19	Cladocopium	A	T0	x367_368_238395226376_6_839904_n_a	0.168111	0.130451	0	0.266713	6
19	Cladocopium	A	T0	x368_349_23427517456_6_841358_n_a	0	0	0	0	6
19	Cladocopium	A	T0	x369_610_386075117858_6_8523536_n_a	0	0	0	0	6
19	Cladocopium	A	T0	x37_165_05491289082_1_1922787_spectral_match_to_l_tyrosine_from_nist14	0	0	0	0	6
19	Cladocopium	A	T0	x370_277_176692354003_6_855623_n_a	0.243063	0.119432	0	0.301197	6
19	Cladocopium	A	T0	x371_327_212484002537_6_859773_n_a	0.253398	0.124524	0	0.313745	6
19	Cladocopium	A	T0	x372_309_203380363092_6_859962_n_a	0.321217	0.0221532	0.282734	0.340275	6
19	Cladocopium	A	T0	x373_344_24022964998_6_860083_n_a	0.35923	0.0280335	0.310717	0.381439	6
19	Cladocopium	A	T0	x374_426_315590944375_6_8611546_n_a	0.235692	0.117511	0	0.302818	6
19	Cladocopium	A	T0	x375_372_270716088601_6_8613358_n_a	0.347272	0.0313855	0.298432	0.387895	6
19	Cladocopium	A	T0	x376_518_320613834315_6_865333_pc_18_3_0_0_m_h_c26h49n1o7p1	0.319496	0.0319973	0.275458	0.356095	6
19	Cladocopium	A	T0	x377_336_212583241071_6_8675594_n_a	0	0	0	0	6
19	Cladocopium	A	T0	x378_670_395857039803_6_869164_n_a	0	0	0	0	6
19	Cladocopium	A	T0	x379_696_403007349293_6_8692303_n_a	0	0	0	0	6
19	Cladocopium	A	T0	x38_262_165322602436_1_2269784_n_a	0.343134	0.0159027	0.316828	0.365427	6
19	Cladocopium	A	T0	x380_468_304886485283_6_869872_spectral_match_to_1_myristoyl_sn_glycero_3_phosphocholine_from_nist14	0.310667	0.0125021	0.300131	0.334117	6
19	Cladocopium	A	T0	x381_694_391788453542_6_876473_n_a	0	0	0	0	6
19	Cladocopium	A	T0	x382_490_368455953995_6_879453_betaine_lipid_dgcc_16_0	0.302847	0.0136039	0.282146	0.31499	6
19	Cladocopium	A	T0	x383_351_24823680385_6_894919_n_a	0	0	0	0	6
19	Cladocopium	A	T0	x384_535_283435378096_6_8982415_n_a	0.188369	0.146212	0	0.294966	6
19	Cladocopium	A	T0	x385_558_356287647423_6_899274_n_a	0.260592	0.128768	0	0.331139	6
19	Cladocopium	A	T0	x386_612_404194259668_6_900202_n_a	0.08987	0.139232	0	0.271724	6
19	Cladocopium	A	T0	x387_513_300162912015_6_9008894_n_a	0	0	0	0	6
19	Cladocopium	A	T0	x388_495_291029639271_6_902229_n_a	0	0	0	0	6
19	Cladocopium	A	T0	x39_322_106599866262_1_2570945_n_a	0	0	0	0	6
19	Cladocopium	A	T0	x390_564_384929596128_6_926838_n_a	0	0	0	0	6
19	Cladocopium	A	T0	x391_351_248511605632_6_9427443_n_a	0.145007	0.158872	0	0.293778	6
19	Cladocopium	A	T0	x392_521_338999084891_6_9652343_n_a	0	0	0	0	6
19	Cladocopium	A	T0	x393_518_320905691822_6_9690833_massbank_pr310842_lpc_18_3	0.140828	0.154486	0	0.296426	6
19	Cladocopium	A	T0	x394_330_225078278923_6_97_n_a	0	0	0	0	6
19	Cladocopium	A	T0	x395_534_357980105041_6_9788113_n_a	0	0	0	0	6
19	Cladocopium	A	T0	x396_516_38489151207_6_9835615_n_a	0.195559	0.152451	0	0.316566	6
19	Cladocopium	A	T0	x397_530_327203380341_6_9965563_n_a	0.0864947	0.133997	0	0.259531	6
19	Cladocopium	A	T0	x398_535_284054707463_6_996617_n_a	0	0	0	0	6
19	Cladocopium	A	T0	x399_414_316158940791_7_009226_n_a	0	0	0	0	6
19	Cladocopium	A	T0	x4_118_086464445972_1_0409626_n_a	0.0977447	0.239425	0	0.586468	6
19	Cladocopium	A	T0	x40_606_223897982359_1_273972_n_a	0.328341	0.00914962	0.318811	0.341808	6
19	Cladocopium	A	T0	x400_558_35519476542_7_011661_n_a	0	0	0	0	6
19	Cladocopium	A	T0	x401_474_286769420551_7_016998_n_a	0	0	0	0	6
19	Cladocopium	A	T0	x402_462_275002806656_7_01811_n_a	0.30923	0.0118363	0.285842	0.317931	6
19	Cladocopium	A	T0	x403_385_190876321053_7_0214953_n_a	0	0	0	0	6
19	Cladocopium	A	T0	x405_322_198493964864_7_02749_n_a	0.283963	0.0129599	0.265631	0.29808	6
19	Cladocopium	A	T0	x406_414_315908248696_7_0335016_n_a	0	0	0	0	6
19	Cladocopium	A	T0	x407_473_231246917894_7_042269_n_a	0.0450188	0.110273	0	0.270113	6
19	Cladocopium	A	T0	x408_261_145579128583_7_043684_n_a	0	0	0	0	6
19	Cladocopium	A	T0	x409_496_357726460187_7_044576_n_a	0	0	0	0	6
19	Cladocopium	A	T0	x410_490_368545776609_7_04509_betaine_lipid_dgcc_16_0	0.561562	0.0507795	0.492466	0.614936	6
19	Cladocopium	A	T0	x411_358_159231526433_7_0488205_n_a	0.0455866	0.111664	0	0.27352	6
19	Cladocopium	A	T0	x412_506_327691153773_7_0503664_n_a	0.147314	0.161449	0	0.302559	6
19	Cladocopium	A	T0	x413_454_325009147677_7_0518055_n_a	0.198277	0.153918	0	0.316404	6
19	Cladocopium	A	T0	x415_353_203722878669_7_053713_n_a	0.351381	0.0290986	0.331734	0.407181	6
19	Cladocopium	A	T0	x416_494_318877567271_7_0557184_lyso_pc_16_1	0.237352	0.116579	0	0.300506	6
19	Cladocopium	A	T0	x417_506_327106186543_7_0579343_n_a	0	0	0	0	6
19	Cladocopium	A	T0	x418_278_172768110855_7_059548_n_a	0	0	0	0	6
19	Cladocopium	A	T0	x419_744_410532301664_7_0643477_n_a	0.147041	0.161133	0	0.2999	6
19	Cladocopium	A	T0	x42_301_139324725594_1_4057328_n_a	0.305825	0.0197887	0.269265	0.327853	6
19	Cladocopium	A	T0	x420_834_461566140867_7_072616_n_a	0	0	0	0	6
19	Cladocopium	A	T0	x421_366_25952881293_7_07534_n_a	0	0	0	0	6
19	Cladocopium	A	T0	x422_672_377862219128_7_0778217_n_a	0	0	0	0	6
19	Cladocopium	A	T0	x423_380_2754735385_7_078186_n_a	0	0	0	0	6
19	Cladocopium	A	T0	x424_418_30708702613_7_079896_n_a	0.129517	0.141936	0	0.266086	6
19	Cladocopium	A	T0	x425_378_105759888956_7_0808673_n_a	0.148747	0.163045	0	0.306697	6
19	Cladocopium	A	T0	x426_376_108378445645_7_087171_n_a	0	0	0	0	6
19	Cladocopium	A	T0	x427_247_166428549252_7_0927744_n_a	0.249051	0.122233	0	0.31211	6
19	Cladocopium	A	T0	x428_382_291081464871_7_0967364_n_a	0.0833443	0.129309	0	0.261189	6
19	Cladocopium	A	T0	x429_535_343913786463_7_101124_n_a	0.150194	0.164563	0	0.306212	6
19	Cladocopium	A	T0	x43_261_090008166516_1_4112405_n_a	0.348533	0.00860221	0.338708	0.358993	6
19	Cladocopium	A	T0	x430_540_341091122461_7_101742_n_a	0	0	0	0	6
19	Cladocopium	A	T0	x431_504_34133548931_7_1051426_n_a	0.185561	0.143884	0	0.287974	6
19	Cladocopium	A	T0	x432_339_188533562351_7_1055627_n_a	0.0919128	0.142513	0	0.285061	6
19	Cladocopium	A	T0	x433_521_339215567483_7_113299_n_a	0	0	0	0	6
19	Cladocopium	A	T0	x434_339_223569672408_7_1197996_n_a	0.334164	0.0143715	0.316698	0.35953	6
19	Cladocopium	A	T0	x435_568_334576199973_7_1198134_pc_22_6_0_0_m_h_c30h51n1o7p1	0.32394	0.0427618	0.290486	0.403731	6
19	Cladocopium	A	T0	x436_319_223706541778_7_1214013_n_a	0.336239	0.0299764	0.304854	0.380401	6
19	Cladocopium	A	T0	x437_280_260455200811_7_1215587_n_a	0.297152	0.0164319	0.278171	0.31401	6
19	Cladocopium	A	T0	x438_472_358736913437_7_1255383_n_a	0	0	0	0	6
19	Cladocopium	A	T0	x439_520_333993165126_7_1310816_pc_18_2_0_0_m_h_c26h51n1o7p1	0	0	0	0	6
19	Cladocopium	A	T0	x440_516_384922462096_7_14286_n_a	0.200038	0.155154	0	0.312009	6
19	Cladocopium	A	T0	x441_544_335326337087_7_1447616_pc_0_0_20_4_m_h_c28h51n1o7p1	0.194875	0.151732	0	0.312454	6
19	Cladocopium	A	T0	x442_696_406799038738_7_1483974_n_a	0.17444	0.1354	0	0.274958	6
19	Cladocopium	A	T0	x443_744_411267753444_7_1526895_n_a	0	0	0	0	6
19	Cladocopium	A	T0	x444_184_983943499176_7_158368_n_a	0.365761	0.0133822	0.35451	0.390989	6
19	Cladocopium	A	T0	x445_375_118189291799_7_160066_n_a	0.314752	0.00780676	0.307231	0.325117	6
19	Cladocopium	A	T0	x446_465_302037468396_7_1619196_n_a	0.185711	0.14428	0	0.296289	6
19	Cladocopium	A	T0	x447_303_249859955274_7_16384_rac_glycerol_1_myristate	0.194687	0.151267	0	0.308596	6
19	Cladocopium	A	T0	x448_482_325729467843_7_1658063_n_a	0.0598231	0.146536	0	0.358938	6
19	Cladocopium	A	T0	x449_254_172195291785_7_168157_n_a	0.379055	0.0139363	0.355894	0.397757	6
19	Cladocopium	A	T0	x45_311_126758661949_1_4306353_n_a	0.0554693	0.135871	0	0.332816	6
19	Cladocopium	A	T0	x450_487_283208204259_7_1737714_n_a	0.045512	0.111481	0	0.273072	6
19	Cladocopium	A	T0	x451_556_340823458116_7_1798124_n_a	0.212185	0.16531	0	0.330874	6
19	Cladocopium	A	T0	x452_568_334594635011_7_198342_lyso_pc_22_6	0.396419	0.050425	0.305323	0.447157	6
19	Cladocopium	A	T0	x453_664_379685226343_7_209504_n_a	0.249341	0.12342	0	0.318746	6
19	Cladocopium	A	T0	x454_494_320570139923_7_219789_lyso_pc_16_1	0	0	0	0	6
19	Cladocopium	A	T0	x455_400_301062033761_7_236373_n_a	0.0874953	0.135587	0	0.267659	6
19	Cladocopium	A	T0	x456_344_349425424985_7_2416625_n_a	0.153286	0.167937	0	0.309504	6
19	Cladocopium	A	T0	x457_532_34239330164_7_2499723_n_a	0.415832	0.0891813	0.273327	0.527504	6
19	Cladocopium	A	T0	x458_353_263913338851_7_250303_spectral_match_to_monolinolenin_9c_12c_15c_from_nist14	0.205937	0.160448	0	0.327112	6
19	Cladocopium	A	T0	x459_537_298146768665_7_250878_n_a	0.247102	0.122151	0	0.322601	6
19	Cladocopium	A	T0	x46_166_086218186002_1_4307055_n_a	0	0	0	0	6
19	Cladocopium	A	T0	x460_195_127969127646_7_254944_n_a	0.0446468	0.109362	0	0.267881	6
19	Cladocopium	A	T0	x461_560_375293058824_7_254995_n_a	0.292931	0.0252146	0.258885	0.325366	6
19	Cladocopium	A	T0	x462_556_341378257484_7_2633867_n_a	0	0	0	0	6
19	Cladocopium	A	T0	x463_504_384448982238_7_270039_n_a	0	0	0	0	6
19	Cladocopium	A	T0	x464_385_190729835253_7_2814837_n_a	0.202195	0.156779	0	0.3105	6
19	Cladocopium	A	T0	x465_438_294224932792_7_294974_n_a	0.428799	0.0197441	0.402512	0.462902	6
19	Cladocopium	A	T0	x466_476_290612360215_7_2954135_n_a	0	0	0	0	6
19	Cladocopium	A	T0	x467_522_373651932653_7_295529_n_a	0	0	0	0	6
19	Cladocopium	A	T0	x468_875_583591369112_7_3028455_n_a	0	0	0	0	6
19	Cladocopium	A	T0	x469_917_624095241833_7_3063865_n_a	0	0	0	0	6
19	Cladocopium	A	T0	x47_285_145165824562_1_4464246_usujirene	0.402466	0.313415	0	0.642637	6
19	Cladocopium	A	T0	x470_642_428077831455_7_3080363_dgcc_28_7	0.155573	0.170644	0	0.322894	6
19	Cladocopium	A	T0	x471_480_340039084874_7_314541_spectral_match_to_1_1z_hexadecenyl_sn_glycero_3_phosphocholine_from_nist14	0.736067	0.0392995	0.680728	0.789732	6
19	Cladocopium	A	T0	x472_959_6752108674_7_317519_n_a	0	0	0	0	6
19	Cladocopium	A	T0	x473_498_374257065746_7_323989_dgts_18_2	0	0	0	0	6
19	Cladocopium	A	T0	x474_508_303657087135_7_3258_n_a	0	0	0	0	6
19	Cladocopium	A	T0	x475_492_341874178254_7_3259788_n_a	0	0	0	0	6
19	Cladocopium	A	T0	x476_488_29495380694_7_3272986_n_a	0.0792685	0.122842	0	0.242746	6
19	Cladocopium	A	T0	x477_502_322261831002_7_3283_spectral_match_to_1_1z_hexadecenyl_sn_glycero_3_phosphocholine_from_nist14	0.191057	0.148069	0	0.290112	6
19	Cladocopium	A	T0	x479_472_300046688808_7_339548_n_a	0.135538	0.148533	0	0.274901	6
19	Cladocopium	A	T0	x48_367_149172459751_1_4685585_n_a	0.354021	0.0115228	0.340958	0.37061	6
19	Cladocopium	A	T0	x480_532_34266897134_7_3432965_n_a	0.179326	0.214348	0	0.515054	6
19	Cladocopium	A	T0	x481_672_410375081547_7_345115_n_a	0	0	0	0	6
19	Cladocopium	A	T0	x482_444_268762478556_7_3457136_n_a	0.227355	0.111503	0	0.278511	6
19	Cladocopium	A	T0	x483_508_343642690022_7_3468676_n_a	0.202005	0.157569	0	0.32219	6
19	Cladocopium	A	T0	x484_536_372937975633_7_3476024_n_a	0	0	0	0	6
19	Cladocopium	A	T0	x485_560_375557744389_7_355388_n_a	0	0	0	0	6
19	Cladocopium	A	T0	x486_537_298361821233_7_3561473_n_a	0	0	0	0	6
19	Cladocopium	A	T0	x487_513_299749232645_7_3606987_n_a	0	0	0	0	6
19	Cladocopium	A	T0	x488_546_351891178877_7_3709373_pc_20_3_0_0_m_h_c28h53n1o7p1	0.189011	0.146896	0	0.304923	6
19	Cladocopium	A	T0	x489_474_302533956803_7_376461_n_a	0.182856	0.141864	0	0.283615	6
19	Cladocopium	A	T0	x49_254_138691524606_1_4831879_n_a	0.270842	0.133582	0	0.341016	6
19	Cladocopium	A	T0	x490_468_33921158721_7_380937_n_a	0.136403	0.149437	0	0.276314	6
19	Cladocopium	A	T0	x491_496_333891526828_7_392894_pc_0_0_16_0_m_h_c24h51n1o7p1	0	0	0	0	6
19	Cladocopium	A	T0	x492_383_275716834582_7_396351_n_a	0.333423	0.0177667	0.311075	0.362566	6
19	Cladocopium	A	T0	x493_372_343421577065_7_399701_n_a	0.231686	0.114011	0	0.293407	6
19	Cladocopium	A	T0	x494_217_162294956582_7_4001637_n_a	0.0874262	0.13544	0	0.262529	6
19	Cladocopium	A	T0	x495_367_280974668163_7_4007225_n_a	0.387192	0.0257042	0.356035	0.432528	6
19	Cladocopium	A	T0	x496_389_262805383955_7_402991_n_a	0	0	0	0	6
19	Cladocopium	A	T0	x497_365_264161074724_7_4047055_n_a	0.249277	0.122701	0	0.309182	6
19	Cladocopium	A	T0	x498_379_279972811954_7_407388_n_a	0.230886	0.11342	0	0.289851	6
19	Cladocopium	A	T0	x499_446_336229601186_7_4075217_n_a	0.240983	0.118545	0	0.302545	6
19	Cladocopium	A	T0	x5_174_113022443761_1_0423181_n_a	0.0592611	0.14516	0	0.355567	6
19	Cladocopium	A	T0	x50_240_159147148227_1_4892334_n_a	0	0	0	0	6
19	Cladocopium	A	T0	x500_346_180462574783_7_411034_n_a	0.193042	0.151229	0	0.331421	6
19	Cladocopium	A	T0	x501_349_27060504678_7_41129_n_a	0.326671	0.0176268	0.306307	0.359171	6
19	Cladocopium	A	T0	x502_280_187166127086_7_4118695_n_a	0.277664	0.00946733	0.264364	0.288424	6
19	Cladocopium	A	T0	x503_159_115429470273_7_419364_n_a	0.47194	0.041667	0.411765	0.519929	6
19	Cladocopium	A	T0	x504_266_172678566886_7_4195094_n_a	0.506068	0.572931	0	1.22712	6
19	Cladocopium	A	T0	x505_506_356482458482_7_4212117_n_a	0.0427499	0.104715	0	0.256499	6
19	Cladocopium	A	T0	x506_249_145845827878_7_4215975_n_a	0.411316	0.0288979	0.370955	0.447215	6
19	Cladocopium	A	T0	x507_131_084199072151_7_4220386_n_a	0.393657	0.0291511	0.351847	0.429076	6
19	Cladocopium	A	T0	x508_117_068582843712_7_422207_n_a	0.346038	0.0257078	0.310123	0.380018	6
19	Cladocopium	A	T0	x509_267_17505481785_7_425668_n_a	0.0891105	0.218275	0	0.534663	6
19	Cladocopium	A	T0	x51_201_008794160045_1_5313923_n_a	0.0931695	0.144338	0	0.280102	6
19	Cladocopium	A	T0	x510_268_177401725877_7_4285326_n_a	0.119335	0.185293	0	0.377711	6
19	Cladocopium	A	T0	x511_294_203033229974_7_4329653_n_a	0.233827	0.114918	0	0.290273	6
19	Cladocopium	A	T0	x512_336_212545954686_7_433262_n_a	0.219397	0.170019	0	0.336801	6
19	Cladocopium	A	T0	x514_498_374611496375_7_4471307_dgts_18_2	0	0	0	0	6
19	Cladocopium	A	T0	x515_597_432328833588_7_4499197_n_a	0	0	0	0	6
19	Cladocopium	A	T0	x516_372_27078987322_7_453144_n_a	0.177771	0.195112	0	0.374556	6
19	Cladocopium	A	T0	x517_508_343646741669_7_4562006_n_a	0	0	0	0	6
19	Cladocopium	A	T0	x518_337_232522634689_7_459785_n_a	0.103105	0.159752	0	0.313491	6
19	Cladocopium	A	T0	x519_423_305357424981_7_4659896_n_a	0.0434204	0.106358	0	0.260522	6
19	Cladocopium	A	T0	x52_239_175491632172_1_5385121_n_a	0.0568734	0.139311	0	0.34124	6
19	Cladocopium	A	T0	x520_518_399631421227_7_468998_n_a	0.346035	0.0265392	0.319548	0.388214	6
19	Cladocopium	A	T0	x521_582_357308799573_7_4717026_n_a	0.326181	0.0388419	0.271778	0.3703	6
19	Cladocopium	A	T0	x522_377_225328276661_7_473825_n_a	0	0	0	0	6
19	Cladocopium	A	T0	x523_587_313703712066_7_4743476_n_a	0	0	0	0	6
19	Cladocopium	A	T0	x524_546_350889481616_7_4789753_pc_20_3_0_0_m_h_c28h53n1o7p1	0	0	0	0	6
19	Cladocopium	A	T0	x525_193_120653558774_7_4840865_n_a	0.198604	0.154443	0	0.314246	6
19	Cladocopium	A	T0	x526_254_172104901448_7_5043907_n_a	0.296229	0.146513	0	0.38205	6
19	Cladocopium	A	T0	x527_372_270418415447_7_5069065_n_a	0.223525	0.110294	0	0.290929	6
19	Cladocopium	A	T0	x528_472_353673061306_7_508633_n_a	0.244264	0.120425	0	0.315597	6
19	Cladocopium	A	T0	x529_524_389104838064_7_5227547_dgts_20_3	0	0	0	0	6
19	Cladocopium	A	T0	x53_311_126724025446_1_6042564_n_a	0.0589574	0.144416	0	0.353744	6
19	Cladocopium	A	T0	x531_518_315573764395_7_523889_spectral_match_to_1_hexadecanoyl_sn_glycero_3_phosphocholine_from_nist14	0.253113	0.12491	0	0.319961	6
19	Cladocopium	A	T0	x532_524_292022387817_7_524991_n_a	0.0892798	0.138376	0	0.274522	6
19	Cladocopium	A	T0	x533_319_223757793483_7_5264254_n_a	0.0412451	0.10103	0	0.247471	6
19	Cladocopium	A	T0	x534_991_665769434766_7_5300107_n_a	0.246601	0.193714	0	0.417855	6
19	Cladocopium	A	T0	x535_496_333619246391_7_5302386_spectral_match_to_lyso_pc_16_0_from_nist14	0.795998	0.117037	0.671349	0.969452	6
19	Cladocopium	A	T0	x536_582_357533928266_7_5519714_n_a	0	0	0	0	6
19	Cladocopium	A	T0	x537_534_357725559624_7_5537825_n_a	0.0445236	0.10906	0	0.267142	6
19	Cladocopium	A	T0	x538_386_229181665899_7_562946_n_a	0.268285	0.13456	0	0.366607	6
19	Cladocopium	A	T0	x539_414_259448777463_7_565271_n_a	0.184585	0.143467	0	0.294029	6
19	Cladocopium	A	T0	x54_285_145192570491_1_6797271_usujirene	0.60798	0.0414414	0.547293	0.660165	6
19	Cladocopium	A	T0	x540_295_187685860132_7_578494_n_a	0	0	0	0	6
19	Cladocopium	A	T0	x541_249_181916407789_7_5791664_n_a	0	0	0	0	6
19	Cladocopium	A	T0	x542_309_203405966732_7_580308_n_a	0.357574	0.0279093	0.313076	0.388801	6
19	Cladocopium	A	T0	x543_440_333551304818_7_5803437_n_a	0.201275	0.156488	0	0.318866	6
19	Cladocopium	A	T0	x544_341_228935741867_7_580674_n_a	0.350776	0.0269382	0.308077	0.380958	6
19	Cladocopium	A	T0	x545_277_176431772934_7_5807004_n_a	0.311988	0.0243198	0.272393	0.337624	6
19	Cladocopium	A	T0	x546_386_28649737198_7_5811186_n_a	0.361993	0.0438943	0.303326	0.42942	6
19	Cladocopium	A	T0	x547_358_255598936749_7_581322_n_a	0.412258	0.0414582	0.350513	0.466786	6
19	Cladocopium	A	T0	x548_392_274714973932_7_5817857_n_a	0	0	0	0	6
19	Cladocopium	A	T0	x549_395_24892466002_7_589227_n_a	0.253895	0.125652	0	0.333707	6
19	Cladocopium	A	T0	x55_166_086274884315_1_7041941_massbank_ua005501_l_phenylalanine_2s_2_azaniumyl_3_phenylpropanoate	0	0	0	0	6
19	Cladocopium	A	T0	x551_367_218421220457_7_6042976_n_a	0.389301	0.0477899	0.333762	0.459867	6
19	Cladocopium	A	T0	x552_534_357670820966_7_6059785_n_a	0.138815	0.153157	0	0.298466	6
19	Cladocopium	A	T0	x553_470_286731694215_7_616021_n_a	0.295444	0.0124445	0.273785	0.310119	6
19	Cladocopium	A	T0	x554_572_365052139761_7_6163135_pc_22_4_0_0_m_h_c30h55n1o7p1	0.291947	0.0149585	0.268518	0.312266	6
19	Cladocopium	A	T0	x555_379_280153220088_7_618719_n_a	0.226915	0.111356	0	0.281512	6
19	Cladocopium	A	T0	x556_392_274449785239_7_621819_n_a	0	0	0	0	6
19	Cladocopium	A	T0	x557_319_223412632982_7_63475_n_a	0	0	0	0	6
19	Cladocopium	A	T0	x558_386_120991523708_7_6377425_n_a	0.297863	0.0103854	0.287673	0.316339	6
19	Cladocopium	A	T0	x559_289_177235353723_7_6379046_n_a	0.325935	0.00902525	0.315441	0.339635	6
19	Cladocopium	A	T0	x56_120_080827402987_1_7139175_n_a	0.286647	0.145145	0	0.404425	6
19	Cladocopium	A	T0	x560_330_202223819892_7_6381483_n_a	0.143163	0.156887	0	0.291027	6
19	Cladocopium	A	T0	x561_594_374499728642_7_6406026_n_a	0	0	0	0	6
19	Cladocopium	A	T0	x562_306_203607890422_7_641228_n_a	0.382737	0.0100419	0.373069	0.402102	6
19	Cladocopium	A	T0	x563_194_115849286299_7_6451354_n_a	0.0492818	0.120715	0	0.295691	6
19	Cladocopium	A	T0	x564_280_260443728172_7_6493125_n_a	0.29543	0.0109723	0.277833	0.306248	6
19	Cladocopium	A	T0	x565_298_2713000911_7_649513_n_a	0.310949	0.0128481	0.290099	0.325585	6
19	Cladocopium	A	T0	x566_213_161379609814_7_650053_n_a	0.374518	0.0128418	0.353019	0.391852	6
19	Cladocopium	A	T0	x567_494_356581949306_7_6524925_n_a	0	0	0	0	6
19	Cladocopium	A	T0	x568_345_239464310526_7_6658864_n_a	0.124933	0.137119	0	0.265269	6
19	Cladocopium	A	T0	x569_292_188127116142_7_673625_n_a	0.324788	0.0346099	0.280013	0.368001	6
19	Cladocopium	A	T0	x57_232_155173927532_1_9870428_butyrylcarnitine_40_00_e_v	0	0	0	0	6
19	Cladocopium	A	T0	x570_527_392107538942_7_6741004_n_a	0	0	0	0	6
19	Cladocopium	A	T0	x571_213_161420813543_7_674763_n_a	0	0	0	0	6
19	Cladocopium	A	T0	x572_522_350786427149_7_675126_spectral_match_to_1_9z_octadecenoyl_sn_glycero_3_phosphocholine_from_nist14	0.251483	0.124397	0	0.322265	6
19	Cladocopium	A	T0	x573_446_287103573805_7_676006_n_a	0	0	0	0	6
19	Cladocopium	A	T0	x574_368_275008558641_7_6777825_n_a	0	0	0	0	6
19	Cladocopium	A	T0	x575_132_100521455262_7_6821566_n_a	0	0	0	0	6
19	Cladocopium	A	T0	x576_349_270468023479_7_6827035_n_a	0.381374	0.0220219	0.35616	0.420432	6
19	Cladocopium	A	T0	x577_367_28069199964_7_687112_n_a	0.298166	0.0154141	0.274402	0.311739	6
19	Cladocopium	A	T0	x578_309_202745949893_7_6891923_n_a	0.12891	0.141225	0	0.260688	6
19	Cladocopium	A	T0	x579_231_172202282201_7_6915274_n_a	0.46371	0.0284279	0.416986	0.497676	6
19	Cladocopium	A	T0	x58_239_175562596135_1_9958382_n_a	0.11126	0.175205	0	0.383476	6
19	Cladocopium	A	T0	x580_272_197646836539_7_692016_n_a	0.323672	0.0150423	0.297731	0.340747	6
19	Cladocopium	A	T0	x581_879_614393711247_7_6945953_n_a	0.100665	0.15598	0	0.306796	6
19	Cladocopium	A	T0	x583_248_198247727707_7_695597_n_a	0.185015	0.143408	0	0.282552	6
19	Cladocopium	A	T0	x584_118_0851373825_7_6972976_n_a	0	0	0	0	6
19	Cladocopium	A	T0	x585_921_652804620595_7_705803_n_a	0.34117	0.0114234	0.328326	0.35859	6
19	Cladocopium	A	T0	x586_750_992475556424_7_7092032_n_a	0.0889101	0.137746	0	0.268937	6
19	Cladocopium	A	T0	x587_302_171696519113_7_711399_n_a	0.288497	0.016167	0.263048	0.3038	6
19	Cladocopium	A	T0	x588_963_705875835295_7_712947_n_a	0.525304	0.0178611	0.495168	0.546008	6
19	Cladocopium	A	T0	x589_482_356132175763_7_7141304_spectral_match_to_1_hexadecyl_sn_glycero_3_phosphocholine_from_nist14	1.3067	0.0800035	1.18458	1.39385	6
19	Cladocopium	A	T0	x59_220_117980857846_2_0925987_massbank_lu087003_pantothenate_pantothenic_acid_3_2r_2_4_dihydroxy_3_3_dimethylbutanoyl_amino_propanoic_acid	0.288675	0.141794	0	0.35603	6
19	Cladocopium	A	T0	x590_335_192990907092_7_715507_n_a	0.307018	0.0173	0.277941	0.323541	6
19	Cladocopium	A	T0	x591_510_318665463114_7_715502_n_a	0.0896798	0.138966	0	0.273965	6
19	Cladocopium	A	T0	x592_1445_05370816626_7_7173185_n_a	0	0	0	0	6
19	Cladocopium	A	T0	x593_504_335341834473_7_725403_n_a	0.155885	0.17102	0	0.327181	6
19	Cladocopium	A	T0	x594_494_35285380482_7_72635_n_a	0.0864746	0.133966	0	0.259757	6
19	Cladocopium	A	T0	x595_991_666612351034_7_7308207_n_a	0.0943387	0.146258	0	0.291959	6
19	Cladocopium	A	T0	x596_280_187180260384_7_7327385_n_a	0.357502	0.0243543	0.328047	0.389279	6
19	Cladocopium	A	T0	x597_992_167210684521_7_7335715_n_a	0.0449444	0.110091	0	0.269666	6
19	Cladocopium	A	T0	x598_990_660804626803_7_734077_n_a	0.142288	0.156084	0	0.298605	6
19	Cladocopium	A	T0	x599_991_161259960021_7_7358637_n_a	0	0	0	0	6
19	Cladocopium	A	T0	x60_122_096713070475_2_3348567_n_a	0.179253	0.197536	0	0.397737	6
19	Cladocopium	A	T0	x600_292_223992168712_7_743418_n_a	0.135411	0.148369	0	0.276264	6
19	Cladocopium	A	T0	x601_428_332798457139_7_771238_n_a	0.0452495	0.110838	0	0.271497	6
19	Cladocopium	A	T0	x602_267_182424153728_7_775191_n_a	0	0	0	0	6
19	Cladocopium	A	T0	x603_367_280348852984_7_7970386_n_a	0.277732	0.0130198	0.265873	0.296419	6
19	Cladocopium	A	T0	x604_650_217948572093_7_8015566_n_a	0.242052	0.11881	0	0.297321	6
19	Cladocopium	A	T0	x605_609_193098230414_7_8017783_n_a	0.314904	0.0178023	0.28349	0.330257	6
19	Cladocopium	A	T0	x606_400_30137342835_7_8130007_n_a	0.2396	0.117498	0	0.292923	6
19	Cladocopium	A	T0	x607_396_306204913785_7_814385_n_a	0	0	0	0	6
19	Cladocopium	A	T0	x608_171_139679484604_7_815677_n_a	0.156446	0.1716	0	0.325157	6
19	Cladocopium	A	T0	x609_545_317695602878_7_8163733_n_a	0.144652	0.158994	0	0.307311	6
19	Cladocopium	A	T0	x61_232_154963712172_2_3551996_butyrylcarnitine_40_00_e_v	0.0608675	0.149094	0	0.365205	6
19	Cladocopium	A	T0	x611_161_130978987846_7_8277636_2_hydroxyoctanoic_acid	0.373552	0.0220561	0.340802	0.400592	6
19	Cladocopium	A	T0	x612_119_084272985505_7_8287573_n_a	0.30334	0.0202163	0.275	0.334282	6
19	Cladocopium	A	T0	x613_389_262899809865_7_8297706_n_a	0	0	0	0	6
19	Cladocopium	A	T0	x614_269_190813034612_7_8299055_n_a	0.0716767	0.175571	0	0.43006	6
19	Cladocopium	A	T0	x615_268_188238739405_7_830185_2_3s_3_hydroxy_4a_8_dimethyl_2_3_4_5_6_7_hexahydro_1h_naphthalen_2_yl_prop_2_enoic_acid	0.373887	0.417271	0	0.847761	6
19	Cladocopium	A	T0	x616_251_16130205397_7_831132_3a_r_4a_s_5s_5a_r_6a_r_5_3_hydroxybutyl_5a_methyl_3_methylidene_3a_4_4a_5_6_6a_hexahydrocyclopropa_f_1_benzofuran_2_one	0.257288	0.200782	0	0.428388	6
19	Cladocopium	A	T0	x617_133_099598406065_7_831654_n_a	0.279191	0.0163274	0.259486	0.305801	6
19	Cladocopium	A	T0	x618_498_316423829765_7_8327518_n_a	0.261962	0.129934	0	0.340036	6
19	Cladocopium	A	T0	x62_220_11798960935_2_4102113_massbank_lu087003_pantothenate_pantothenic_acid_3_2r_2_4_dihydroxy_3_3_dimethylbutanoyl_amino_propanoic_acid	0.320813	0.157649	0	0.394814	6
19	Cladocopium	A	T0	x620_510_356309517937_7_8386045_n_a	0.349462	0.0267354	0.314517	0.388691	6
19	Cladocopium	A	T0	x621_331_279646025689_7_8424244_spectral_match_to_1_hexadecanoyl_sn_glycerol_from_nist14	0	0	0	0	6
19	Cladocopium	A	T0	x622_515_313010429723_7_8523364_n_a	0.0885394	0.137309	0	0.275585	6
19	Cladocopium	A	T0	x623_538_388051099379_7_8531194_n_a	0	0	0	0	6
19	Cladocopium	A	T0	x624_331_279976934947_7_8607593_spectral_match_to_1_hexadecanoyl_sn_glycerol_from_nist14	0.0903937	0.140115	0	0.278549	6
19	Cladocopium	A	T0	x625_508_372356668547_7_8634434_spectral_match_to_1_1z_octadecenyl_sn_glycero_3_phosphocholine_from_nist14	0.31177	0.01182	0.298674	0.332831	6
19	Cladocopium	A	T0	x626_570_326147542216_7_8681293_n_a	0	0	0	0	6
19	Cladocopium	A	T0	x627_333_239187537583_7_8690944_n_a	0	0	0	0	6
19	Cladocopium	A	T0	x628_484_263055741991_7_8739295_n_a	0.312638	0.00681268	0.30555	0.323736	6
19	Cladocopium	A	T0	x629_496_370430008404_7_87586_n_a	0	0	0	0	6
19	Cladocopium	A	T0	x63_345_202291442843_2_8351333_n_a	0.252727	0.123947	0	0.314036	6
19	Cladocopium	A	T0	x630_512_297449829447_7_8765893_n_a	0	0	0	0	6
19	Cladocopium	A	T0	x632_475_318147858471_7_895847_n_a	0.184878	0.143237	0	0.281531	6
19	Cladocopium	A	T0	x633_388_244926811273_7_9084682_n_a	0.251801	0.126146	0	0.344403	6
19	Cladocopium	A	T0	x634_526_347848607005_7_92756_n_a	0.291784	0.00979955	0.280014	0.308734	6
19	Cladocopium	A	T0	x635_395_312358285787_7_9283867_n_a	0.0912783	0.141469	0	0.280392	6
19	Cladocopium	A	T0	x636_118_085149456193_7_9347405_l_norvaline_60_0_e_v	0	0	0	0	6
19	Cladocopium	A	T0	x637_503_271697586942_7_9387755_n_a	0.136568	0.149759	0	0.284317	6
19	Cladocopium	A	T0	x638_498_316141838861_7_9424095_n_a	0.368904	0.0215529	0.340421	0.39784	6
19	Cladocopium	A	T0	x639_542_341535299372_7_94266_n_a	0	0	0	0	6
19	Cladocopium	A	T0	x64_205_097365874264_2_8967445_spectral_match_to_l_tryptophan_from_nist14	0.423055	0.0753965	0.348872	0.508953	6
19	Cladocopium	A	T0	x640_306_203751567986_7_9482117_n_a	0.039451	0.0966348	0	0.236706	6
19	Cladocopium	A	T0	x641_426_260630246693_7_958622_n_a	0.170842	0.265236	0	0.539966	6
19	Cladocopium	A	T0	x642_470_286528075824_7_963642_n_a	0.364227	0.0213289	0.328394	0.386714	6
19	Cladocopium	A	T0	x643_648_384770091544_7_964669_n_a	0.30597	0.017919	0.278207	0.326044	6
19	Cladocopium	A	T0	x644_454_290242607964_7_966027_n_a	0.306916	0.151151	0	0.396601	6
19	Cladocopium	A	T0	x645_553_327421701662_7_966202_n_a	0.396858	0.0222774	0.360318	0.416892	6
19	Cladocopium	A	T0	x646_631_355301188447_7_9662075_n_a	0.393891	0.0193985	0.361879	0.409943	6
19	Cladocopium	A	T0	x647_570_350199398406_7_96629_n_a	0.187472	0.14524	0	0.286006	6
19	Cladocopium	A	T0	x648_510_356380341695_7_967869_n_a	0.0407508	0.0998186	0	0.244505	6
19	Cladocopium	A	T0	x649_475_239207713982_7_9679203_n_a	0.0390679	0.0956965	0	0.234408	6
19	Cladocopium	A	T0	x65_188_070981069651_2_898839_spectral_match_to_abrine_from_nist14	0.384676	0.0606198	0.325607	0.455587	6
19	Cladocopium	A	T0	x650_508_337065106899_7_9679594_n_a	0.0521713	0.127793	0	0.313028	6
19	Cladocopium	A	T0	x651_613_344318905321_7_968353_n_a	0.204413	0.158366	0	0.311985	6
19	Cladocopium	A	T0	x652_331_22324951967_7_9724407_n_a	0	0	0	0	6
19	Cladocopium	A	T0	x653_515_313019670911_7_9762564_n_a	0	0	0	0	6
19	Cladocopium	A	T0	x654_363_286128876184_7_983904_n_a	0	0	0	0	6
19	Cladocopium	A	T0	x655_514_310475399823_8_010367_n_a	0.0406866	0.0996613	0	0.244119	6
19	Cladocopium	A	T0	x656_294_203162353923_8_02168_n_a	0.380903	0.0322215	0.334004	0.40892	6
19	Cladocopium	A	T0	x657_491_23512274046_8_023493_n_a	0	0	0	0	6
19	Cladocopium	A	T0	x658_486_280340074829_8_0287895_n_a	0.307775	0.00679327	0.299538	0.319965	6
19	Cladocopium	A	T0	x659_504_320289396882_8_033811_n_a	0	0	0	0	6
19	Cladocopium	A	T0	x66_553_278510071147_3_1726458_n_a	0	0	0	0	6
19	Cladocopium	A	T0	x660_396_305974882008_8_040315_n_a	0	0	0	0	6
19	Cladocopium	A	T0	x661_414_259606484459_8_049505_n_a	0.320027	0.0151934	0.302393	0.338507	6
19	Cladocopium	A	T0	x662_496_370226467238_8_051307_n_a	0.345568	0.0100442	0.337801	0.363441	6
19	Cladocopium	A	T0	x663_349_270661038813_8_068925_n_a	0.143126	0.157094	0	0.303044	6
19	Cladocopium	A	T0	x664_648_384818239892_8_079085_n_a	0.236671	0.117095	0	0.307112	6
19	Cladocopium	A	T0	x665_468_356934634947_8_082395_n_a	0.0388055	0.0950537	0	0.232833	6
19	Cladocopium	A	T0	x667_608_424360900934_8_083457_n_a	0.0400034	0.097988	0	0.240021	6
19	Cladocopium	A	T0	x668_456_305921656716_8_104476_n_a	0.0722849	0.177061	0	0.433709	6
19	Cladocopium	A	T0	x669_510_3510712157_8_106142_n_a	0.340196	0.0366981	0.269906	0.375535	6
19	Cladocopium	A	T0	x67_144_081122105789_3_2021728_massbank_pr310882_tryptophanol_not_validated	0.215219	0.167265	0	0.346685	6
19	Cladocopium	A	T0	x670_396_305759673293_8_110026_n_a	0	0	0	0	6
19	Cladocopium	A	T0	x671_433_230999831562_8_110775_n_a	0.335555	0.0185762	0.311503	0.357041	6
19	Cladocopium	A	T0	x672_428_27545510749_8_111321_n_a	0.376418	0.294211	0	0.620228	6
19	Cladocopium	A	T0	x673_554_378806145904_8_116097_n_a	0	0	0	0	6
19	Cladocopium	A	T0	x674_305_207644188407_8_120868_n_a	0.0440794	0.107972	0	0.264476	6
19	Cladocopium	A	T0	x675_506_18373630431_8_122326_n_a	0.120123	0.186544	0	0.380841	6
19	Cladocopium	A	T0	x676_369_25919214172_8_123334_n_a	0.192687	0.150114	0	0.316345	6
19	Cladocopium	A	T0	x677_337_23335916801_8_123413_n_a	0.281332	0.0245709	0.249873	0.321543	6
19	Cladocopium	A	T0	x678_386_286518967414_8_124373_n_a	0.340586	0.0394409	0.287784	0.406013	6
19	Cladocopium	A	T0	x679_440_27395964689_8_124407_n_a	0.311789	0.0171148	0.282093	0.331291	6
19	Cladocopium	A	T0	x68_161_107763315312_3_2029498_n_a	0.139639	0.153295	0	0.297411	6
19	Cladocopium	A	T0	x680_508_18201529356_8_124727_n_a	0.24555	0.191103	0	0.393294	6
19	Cladocopium	A	T0	x681_414_315943312596_8_125239_n_a	0.244556	0.124032	0	0.352725	6
19	Cladocopium	A	T0	x682_482_319842274238_8_136518_spectral_match_to_1_pentadecanoyl_sn_glycero_3_phosphocholine_from_nist14	0.119311	0.130958	0	0.253426	6
19	Cladocopium	A	T0	x683_118_085205119677_8_139244_n_a	0.29937	0.00299046	0.293834	0.302674	6
19	Cladocopium	A	T0	x684_500_331879022379_8_140728_n_a	0.202564	0.157191	0	0.310688	6
19	Cladocopium	A	T0	x685_477_255493583507_8_142459_n_a	0.0450774	0.110417	0	0.270465	6
19	Cladocopium	A	T0	x686_335_254879354122_8_144283_n_a	0.309642	0.0181927	0.276978	0.331856	6
19	Cladocopium	A	T0	x687_452_274699867733_8_14853_n_a	0.233006	0.115307	0	0.294286	6
19	Cladocopium	A	T0	x688_480_305125971971_8_150625_n_a	0.0383198	0.0938639	0	0.229919	6
19	Cladocopium	A	T0	x689_652_546075205701_8_150667_n_a	0.206132	0.159725	0	0.314558	6
19	Cladocopium	A	T0	x69_553_774926601175_3_2451112_n_a	0	0	0	0	6
19	Cladocopium	A	T0	x690_484_263058702606_8_151835_n_a	0.284692	0.0094273	0.273215	0.298739	6
19	Cladocopium	A	T0	x691_640_542100420101_8_156619_n_a	0.331261	0.0167247	0.300262	0.344606	6
19	Cladocopium	A	T0	x692_648_384621945138_8_160198_n_a	0.223823	0.11023	0	0.280483	6
19	Cladocopium	A	T0	x693_553_326803819887_8_163443_n_a	0.13716	0.150258	0	0.276061	6
19	Cladocopium	A	T0	x694_524_366651282675_8_164867_spectral_match_to_1_stearoyl_2_hydroxy_sn_glycero_3_phosphocholine_from_nist14	0.48986	0.0313481	0.44912	0.530762	6
19	Cladocopium	A	T0	x695_546_346377266078_8_168639_spectral_match_to_1_stearoyl_2_hydroxy_sn_glycero_3_phosphocholine_from_nist14	0.0909061	0.140836	0	0.274641	6
19	Cladocopium	A	T0	x696_608_425967316912_8_1791725_n_a	0	0	0	0	6
19	Cladocopium	A	T0	x697_472_301971958356_8_181368_n_a	0.11117	0.17228	0	0.340462	6
19	Cladocopium	A	T0	x698_624_417605790534_8_188947_n_a	0	0	0	0	6
19	Cladocopium	A	T0	x699_357_239232086292_8_190548_n_a	0	0	0	0	6
19	Cladocopium	A	T0	x7_180_101918602042_1_0482761_n_a	0.426137	0.0850655	0.329166	0.522347	6
19	Cladocopium	A	T0	x70_253_191861995167_3_3225343_n_a	0.0566434	0.138747	0	0.33986	6
19	Cladocopium	A	T0	x700_529_320823467202_8_194781_n_a	0.246321	0.121871	0	0.314135	6
19	Cladocopium	A	T0	x701_468_354896420531_8_198113_n_a	0.13041	0.142876	0	0.264563	6
19	Cladocopium	A	T0	x702_416_274428509363_8_198131_n_a	0.266735	0.13109	0	0.335653	6
19	Cladocopium	A	T0	x703_213_161480455838_8_203874_n_a	0.35484	0.0332218	0.312199	0.389947	6
19	Cladocopium	A	T0	x704_303_192311652669_8_20417_n_a	0.246275	0.122651	0	0.314062	6
19	Cladocopium	A	T0	x705_344_21875772642_8_2047825_n_a	0.0959574	0.148657	0	0.288588	6
19	Cladocopium	A	T0	x706_320_220098543723_8_206434_n_a	0.310506	0.244565	0	0.539566	6
19	Cladocopium	A	T0	x707_321_222743758159_8_2109585_n_a	0.135107	0.209634	0	0.423839	6
19	Cladocopium	A	T0	x708_755_545727324874_8_218595_n_a	0	0	0	0	6
19	Cladocopium	A	T0	x709_393_297287923399_8_231524_n_a	0.218482	0.107445	0	0.2714	6
19	Cladocopium	A	T0	x71_1154_97076975659_3_359276_n_a	0.312839	0.00935051	0.304167	0.325578	6
19	Cladocopium	A	T0	x710_379_280948733834_8_234968_n_a	0.245125	0.120717	0	0.303783	6
19	Cladocopium	A	T0	x711_480_402106722391_8_242833_n_a	0	0	0	0	6
19	Cladocopium	A	T0	x712_686_394409633169_8_24353_n_a	0	0	0	0	6
19	Cladocopium	A	T0	x713_352_320156065373_8_247501_n_a	0.177586	0.137643	0	0.273325	6
19	Cladocopium	A	T0	x714_470_289279030799_8_248083_n_a	0.330014	0.0196647	0.302654	0.345285	6
19	Cladocopium	A	T0	x715_806_504899357476_8_25055_n_a	0	0	0	0	6
19	Cladocopium	A	T0	x716_475_241338523251_8_252269_n_a	0	0	0	0	6
19	Cladocopium	A	T0	x717_500_33524627271_8_253321_n_a	0.313904	0.015624	0.292103	0.329397	6
19	Cladocopium	A	T0	x718_421_292029294025_8_254735_n_a	0.0437994	0.107286	0	0.262796	6
19	Cladocopium	A	T0	x719_381_297996084932_8_255966_n_a	0.409033	0.0477929	0.355441	0.497438	6
19	Cladocopium	A	T0	x72_1155_21755213911_3_3595445_n_a	0.316395	0.00983242	0.307676	0.329388	6
19	Cladocopium	A	T0	x720_496_306299770498_8_258944_n_a	0.0403467	0.0988288	0	0.24208	6
19	Cladocopium	A	T0	x721_437_28698165141_8_260755_n_a	0.0920531	0.14288	0	0.290098	6
19	Cladocopium	A	T0	x722_397_294426257321_8_266698_n_a	0.361181	0.0389266	0.315202	0.432233	6
19	Cladocopium	A	T0	x723_270_184321206328_8_274252_n_a	0.221781	0.109164	0	0.275066	6
19	Cladocopium	A	T0	x724_228_174375082605_8_274546_n_a	0.348665	0.022577	0.312939	0.366145	6
19	Cladocopium	A	T0	x725_349_273586216712_8_280514_n_a	0.192265	0.149349	0	0.305362	6
19	Cladocopium	A	T0	x726_363_289247482091_8_282169_n_a	0.055281	0.13541	0	0.331686	6
19	Cladocopium	A	T0	x727_428_279651008419_8_284081_n_a	0.427117	0.0247543	0.389258	0.45053	6
19	Cladocopium	A	T0	x728_472_304260537613_8_284627_n_a	0.0506683	0.124111	0	0.30401	6
19	Cladocopium	A	T0	x729_433_235505987294_8_286405_n_a	0.306333	0.0153476	0.283661	0.322007	6
19	Cladocopium	A	T0	x73_343_186730523433_3_4150481_n_a	0	0	0	0	6
19	Cladocopium	A	T0	x730_459_250504824813_8_287096_n_a	0.301473	0.017836	0.275287	0.315415	6
19	Cladocopium	A	T0	x731_454_294978998024_8_287753_n_a	0.343677	0.170276	0	0.430949	6
19	Cladocopium	A	T0	x732_526_313489656012_8_288495_n_a	0.083678	0.129634	0	0.251659	6
19	Cladocopium	A	T0	x733_498_284623168159_8_292725_n_a	0.198772	0.155014	0	0.322996	6
19	Cladocopium	A	T0	x734_377_305619601566_8_295309_n_a	0.343006	0.0327996	0.297003	0.385472	6
19	Cladocopium	A	T0	x735_806_513108498197_8_296311_n_a	0.08934	0.13851	0	0.276547	6
19	Cladocopium	A	T0	x736_442_294625492683_8_300469_n_a	0.210903	0.165239	0	0.343058	6
19	Cladocopium	A	T0	x737_247_168511104166_8_301158_n_a	0.301082	0.0214958	0.268799	0.326963	6
19	Cladocopium	A	T0	x738_367_284453824357_8_305368_n_a	0.0411383	0.100768	0	0.24683	6
19	Cladocopium	A	T0	x739_488_299851199354_8_324505_n_a	0.235709	0.11563	0	0.293337	6
19	Cladocopium	A	T0	x74_390_132282123978_3_4243164_n_a	0	0	0	0	6
19	Cladocopium	A	T0	x740_493_254937405379_8_326918_n_a	0.0399614	0.097885	0	0.239768	6
19	Cladocopium	A	T0	x741_636_460853657942_8_342568_n_a	0	0	0	0	6
19	Cladocopium	A	T0	x742_538_349789018492_8_3431635_n_a	0	0	0	0	6
19	Cladocopium	A	T0	x743_359_258852876349_8_343665_n_a	0	0	0	0	6
19	Cladocopium	A	T0	x744_496_306715902732_8_349415_n_a	0.0887864	0.137597	0	0.272176	6
19	Cladocopium	A	T0	x745_424_248591181455_8_356859_n_a	0.109432	0.169533	0	0.329362	6
19	Cladocopium	A	T0	x746_468_344452595697_8_360984_n_a	0.32457	0.014226	0.301488	0.336253	6
19	Cladocopium	A	T0	x747_631_361874156169_8_36572_n_a	0.132904	0.145797	0	0.27475	6
19	Cladocopium	A	T0	x748_1019_77303312839_8_36836_n_a	0	0	0	0	6
19	Cladocopium	A	T0	x749_510_392892062375_8_369175_spectral_match_to_lyso_paf_c_18_from_nist14	0.726904	0.0344908	0.689931	0.79295	6
19	Cladocopium	A	T0	x75_447_156091644522_3_4423075_n_a	0	0	0	0	6
19	Cladocopium	A	T0	x750_537_350959482504_8_372159_n_a	0.0856704	0.132741	0	0.260784	6
19	Cladocopium	A	T0	x751_553_332020967344_8_372589_n_a	0.296899	0.0197472	0.274473	0.320752	6
19	Cladocopium	A	T0	x752_676_419338130712_8_373238_n_a	0.187353	0.145175	0	0.286347	6
19	Cladocopium	A	T0	x753_613_349910099349_8_373623_n_a	0.189811	0.148092	0	0.306648	6
19	Cladocopium	A	T0	x754_648_390791987377_8_37678_n_a	0.296255	0.146762	0	0.384273	6
19	Cladocopium	A	T0	x755_522_389696895862_8_377537_n_a	0	0	0	0	6
19	Cladocopium	A	T0	x756_532_371543701911_8_388833_spectral_match_to_lyso_paf_c_18_from_nist14	0.330914	0.0172606	0.307769	0.354212	6
19	Cladocopium	A	T0	x757_630_354539658427_8_390715_n_a	0	0	0	0	6
19	Cladocopium	A	T0	x758_486_285339772106_8_400283_n_a	0.287661	0.0058193	0.277402	0.294106	6
19	Cladocopium	A	T0	x759_769_568843333099_8_408939_n_a	0	0	0	0	6
19	Cladocopium	A	T0	x76_714_286507600068_3_463339_n_a	0.282949	0.00472366	0.277844	0.289652	6
19	Cladocopium	A	T0	x760_510_203013192032_8_428997_n_a	0.305824	0.0160112	0.284339	0.323756	6
19	Cladocopium	A	T0	x761_456_310422207769_8_429048_n_a	0	0	0	0	6
19	Cladocopium	A	T0	x762_502_353414402468_8_429964_n_a	0.0875062	0.135564	0	0.262868	6
19	Cladocopium	A	T0	x763_435_251182564153_8_430127_n_a	0.190118	0.147513	0	0.296724	6
19	Cladocopium	A	T0	x764_430_295767864997_8_431512_n_a	0.280911	0.218625	0	0.449699	6
19	Cladocopium	A	T0	x765_512_37238139392_8_435211_n_a	0.261953	0.128609	0	0.327607	6
19	Cladocopium	A	T0	x766_528_332776313163_8_43621_n_a	0.043423	0.106364	0	0.260538	6
19	Cladocopium	A	T0	x767_500_30027816144_8_43717_n_a	0.331166	0.027576	0.293802	0.366041	6
19	Cladocopium	A	T0	x768_394_293651266558_8_437182_n_a	0	0	0	0	6
19	Cladocopium	A	T0	x769_458_326511953089_8_438162_n_a	0.119274	0.184826	0	0.364469	6
19	Cladocopium	A	T0	x77_246_169876829021_3_51285_isovalerylcarnitine_40_00_e_v	0.323641	0.0258954	0.283202	0.359816	6
19	Cladocopium	A	T0	x770_474_321888034783_8_439309_n_a	0.04708	0.115322	0	0.28248	6
19	Cladocopium	A	T0	x771_484_343325496915_8_453011_n_a	0.0903266	0.140292	0	0.286836	6
19	Cladocopium	A	T0	x772_644_386747351458_8_454894_n_a	0	0	0	0	6
19	Cladocopium	A	T0	x773_538_388126157435_8_460551_n_a	0.223517	0.110156	0	0.278893	6
19	Cladocopium	A	T0	x774_562_38770659183_8_464698_n_a	0	0	0	0	6
19	Cladocopium	A	T0	x775_468_310126511641_8_465311_n_a	0.133383	0.146297	0	0.28006	6
19	Cladocopium	A	T0	x776_480_310055877626_8_467027_n_a	0.336151	0.0279384	0.286788	0.368172	6
19	Cladocopium	A	T0	x777_500_336880988949_8_470283_n_a	0.0908025	0.140714	0	0.277936	6
19	Cladocopium	A	T0	x778_485_265001741173_8_472099_n_a	0	0	0	0	6
19	Cladocopium	A	T0	x779_531_341702910633_8_4756775_n_a	0.239382	0.118025	0	0.302775	6
19	Cladocopium	A	T0	x78_1080_19382138969_3_6554756_n_a	0	0	0	0	6
19	Cladocopium	A	T0	x780_508_343033624307_8_478343_n_a	0.310648	0.0140524	0.292731	0.326733	6
19	Cladocopium	A	T0	x781_524_337915040081_8_482511_n_a	0	0	0	0	6
19	Cladocopium	A	T0	x782_454_294586265119_8_487949_n_a	0.254108	0.126184	0	0.331231	6
19	Cladocopium	A	T0	x783_504_174713831026_8_496461_n_a	0.249141	0.12293	0	0.320531	6
19	Cladocopium	A	T0	x784_506_172291077874_8_496841_n_a	0.241923	0.119177	0	0.313149	6
19	Cladocopium	A	T0	x785_420_313488704809_8_498763_n_a	0.29429	0.0279655	0.257629	0.332572	6
19	Cladocopium	A	T0	x786_603_225492440486_8_498964_n_a	0.313659	0.0260847	0.269743	0.341145	6
19	Cladocopium	A	T0	x787_426_264779529784_8_499853_n_a	0.38397	0.0275962	0.352804	0.423039	6
19	Cladocopium	A	T0	x788_534_204086106186_8_505063_n_a	0.0842324	0.130525	0	0.257314	6
19	Cladocopium	A	T0	x789_431_219796402596_8_506808_n_a	0.038274	0.0937518	0	0.229644	6
19	Cladocopium	A	T0	x79_1080_44605903927_3_658294_n_a	0	0	0	0	6
19	Cladocopium	A	T0	x790_774_584450574515_8_514272_dgcc_36_5	0.155734	0.17062	0	0.316492	6
19	Cladocopium	A	T0	x791_447_326403231672_8_514471_n_a	0	0	0	0	6
19	Cladocopium	A	T0	x792_472_305281799639_8_523235_n_a	0.310928	0.0183319	0.279819	0.328271	6
19	Cladocopium	A	T0	x793_524_37202611879_8_525789_n_a	0.123466	0.135303	0	0.25354	6
19	Cladocopium	A	T0	x794_450_264466099212_8_52801_n_a	0	0	0	0	6
19	Cladocopium	A	T0	x795_498_28442288731_8_539192_n_a	0.139155	0.15322	0	0.294734	6
19	Cladocopium	A	T0	x796_500_337008842878_8_544675_n_a	0	0	0	0	6
19	Cladocopium	A	T0	x797_670_403875090496_8_550149_n_a	0	0	0	0	6
19	Cladocopium	A	T0	x798_461_265385764407_8_550747_n_a	0.127222	0.139667	0	0.268179	6
19	Cladocopium	A	T0	x799_496_400927175444_8_559652_n_a	0.135191	0.148634	0	0.292346	6
19	Cladocopium	A	T0	x8_138_055007564319_1_0501333_homarine	0	0	0	0	6
19	Cladocopium	A	T0	x800_397_295239356055_8_560172_n_a	0.293834	0.0196479	0.27307	0.327356	6
19	Cladocopium	A	T0	x801_442_352241290628_8_562367_n_a	0.240305	0.119029	0	0.316129	6
19	Cladocopium	A	T0	x802_414_320062611364_8_565188_n_a	0.321382	0.0267401	0.295667	0.363744	6
19	Cladocopium	A	T0	x803_527_312224422812_8_566525_n_a	0.0937673	0.145371	0	0.290136	6
19	Cladocopium	A	T0	x804_381_299085432022_8_573697_n_a	0.291986	0.144847	0	0.392738	6
19	Cladocopium	A	T0	x805_496_343934117104_8_58043_n_a	0.0995532	0.154244	0	0.302282	6
19	Cladocopium	A	T0	x806_456_310575935179_8_591604_n_a	0.169259	0.185445	0	0.34175	6
19	Cladocopium	A	T0	x807_800_604066389149_8_59225_dgcc_38_6	0.226137	0.176963	0	0.380319	6
19	Cladocopium	A	T0	x808_414_263807787308_8_5932_n_a	0.128803	0.141519	0	0.267776	6
19	Cladocopium	A	T0	x809_487_282966142511_8_6044235_n_a	0	0	0	0	6
19	Cladocopium	A	T0	x810_364_293062670947_8_612383_n_a	0.326832	0.25881	0	0.58402	6
19	Cladocopium	A	T0	x812_480_404584367303_8_617264_n_a	0.190667	0.147903	0	0.293863	6
19	Cladocopium	A	T0	x813_349_274259376255_8_621917_n_a	0.327469	0.0315777	0.292799	0.378336	6
19	Cladocopium	A	T0	x814_498_321656972344_8_629481_n_a	0	0	0	0	6
19	Cladocopium	A	T0	x815_666_503308406635_8_645938_n_a	0.0930597	0.144191	0	0.283293	6
19	Cladocopium	A	T0	x816_361_273232020485_8_648746_n_a	0	0	0	0	6
19	Cladocopium	A	T0	x817_452_279344436781_8_655055_n_a	0.246912	0.121305	0	0.31209	6
19	Cladocopium	A	T0	x818_480_310197219742_8_655069_n_a	0.266079	0.00909978	0.254266	0.276237	6
19	Cladocopium	A	T0	x819_426_26448045476_8_658037_n_a	0.284668	0.0134322	0.272347	0.308939	6
19	Cladocopium	A	T0	x82_520_334792287798_4_197993_n_a	0.041711	0.102171	0	0.250266	6
19	Cladocopium	A	T0	x820_820_52993583281_8_660446_n_a	0.136539	0.149631	0	0.279684	6
19	Cladocopium	A	T0	x821_526_353448937342_8_667935_n_a	0	0	0	0	6
19	Cladocopium	A	T0	x822_473_342429171049_8_669435_n_a	0	0	0	0	6
19	Cladocopium	A	T0	x823_564_403487111651_8_688545_n_a	0	0	0	0	6
19	Cladocopium	A	T0	x824_582_409997499953_8_702491_n_a	0	0	0	0	6
19	Cladocopium	A	T0	x825_502_316980707603_8_72432_n_a	0.188641	0.146312	0	0.297422	6
19	Cladocopium	A	T0	x826_482_327868470038_8_7272835_n_a	0.185737	0.144394	0	0.300043	6
19	Cladocopium	A	T0	x827_409_330634416233_8_731229_n_a	0.29342	0.0324054	0.266513	0.357284	6
19	Cladocopium	A	T0	x828_458_327726518756_8_743968_n_a	0.0435789	0.106746	0	0.261473	6
19	Cladocopium	A	T0	x829_395_315805428291_8_752043_n_a	0	0	0	0	6
19	Cladocopium	A	T0	x83_564_358955611974_4_2846847_n_a	0.168534	0.13097	0	0.272326	6
19	Cladocopium	A	T0	x830_1173_45403044484_8_756114_n_a	0.204552	0.158531	0	0.316407	6
19	Cladocopium	A	T0	x831_587_231161636815_8_757463_n_a	0.458637	0.0122339	0.436477	0.471286	6
19	Cladocopium	A	T0	x832_425_327202823067_8_76283_n_a	0.0524203	0.128403	0	0.314522	6
19	Cladocopium	A	T0	x833_510_356811552624_8_763792_n_a	0.183207	0.142015	0	0.280035	6
19	Cladocopium	A	T0	x834_484_343521198002_8_766779_n_a	0.0932435	0.144517	0	0.286579	6
19	Cladocopium	A	T0	x835_533_255783858422_8_779326_n_a	0.242646	0.120718	0	0.31329	6
19	Cladocopium	A	T0	x837_428_280283992443_8_793176_n_a	0.292605	0.0138943	0.270708	0.308551	6
19	Cladocopium	A	T0	x838_536_372659936895_8_79619_n_a	0	0	0	0	6
19	Cladocopium	A	T0	x839_456_311273841842_8_799625_n_a	0.225312	0.110718	0	0.280717	6
19	Cladocopium	A	T0	x84_922_658122862679_4_309529_n_a	0	0	0	0	6
19	Cladocopium	A	T0	x840_454_295872686522_8_824657_n_a	0.127389	0.140091	0	0.27712	6
19	Cladocopium	A	T0	x841_482_328608796323_8_825364_n_a	0.0435354	0.10664	0	0.261213	6
19	Cladocopium	A	T0	x842_478_295333176006_8_834667_n_a	0.0457875	0.112156	0	0.274725	6
19	Cladocopium	A	T0	x843_506_328491539179_8_835577_n_a	0	0	0	0	6
19	Cladocopium	A	T0	x844_498_358796406959_8_841064_n_a	0.0872822	0.135284	0	0.268571	6
19	Cladocopium	A	T0	x845_582_406709437462_8_861201_n_a	0.134001	0.146907	0	0.278262	6
19	Cladocopium	A	T0	x846_546_379755784779_8_864502_n_a	0.209903	0.165716	0	0.368751	6
19	Cladocopium	A	T0	x847_391_32173926442_8_878162_n_a	0.137135	0.150406	0	0.287752	6
19	Cladocopium	A	T0	x848_335_2588655677_8_9042225_n_a	0	0	0	0	6
19	Cladocopium	A	T0	x85_1025_06003839006_4_309931_n_a	0	0	0	0	6
19	Cladocopium	A	T0	x850_349_273474896583_8_935032_n_a	0.0513341	0.125742	0	0.308005	6
19	Cladocopium	A	T0	x851_480_310602134396_8_960853_n_a	0.0861901	0.133637	0	0.267226	6
19	Cladocopium	A	T0	x852_582_407995553149_8_963479_n_a	0.0939993	0.145809	0	0.293652	6
19	Cladocopium	A	T0	x853_442_352756220913_8_981814_n_a	0.0419763	0.102821	0	0.251858	6
19	Cladocopium	A	T0	x854_494_326893343942_8_987009_n_a	0	0	0	0	6
19	Cladocopium	A	T0	x855_538_422635369335_9_002121_n_a	0.088854	0.137752	0	0.274858	6
19	Cladocopium	A	T0	x857_349_274638397107_9_016008_n_a	0.289387	0.00904203	0.277419	0.304549	6
19	Cladocopium	A	T0	x859_391_321866931012_9_040941_n_a	0.401338	0.0440948	0.347536	0.480133	6
19	Cladocopium	A	T0	x86_1025_18169929474_4_314319_n_a	0	0	0	0	6
19	Cladocopium	A	T0	x860_768_588690519256_9_138974_pc_o_16_0_20_4_m_h_c44h83n1o7p1	0	0	0	0	6
19	Cladocopium	A	T0	x861_950_588252162367_9_169324_n_a	0.0486688	0.119214	0	0.292013	6
19	Cladocopium	A	T0	x863_974_589910993863_9_177021_n_a	0.0481322	0.117899	0	0.288793	6
19	Cladocopium	A	T0	x864_794_603671981608_9_183581_pc_o_18_1_20_4_m_h_c46h85n1o7p1	0	0	0	0	6
19	Cladocopium	A	T0	x865_768_588810956153_9_186932_pc_o_16_0_20_4_m_h_c44h83n1o7p1	0.0936779	0.146158	0	0.308462	6
19	Cladocopium	A	T0	x866_419_295388531437_9_259999_n_a	0	0	0	0	6
19	Cladocopium	A	T0	x867_976_598219808297_9_283899_n_a	0	0	0	0	6
19	Cladocopium	A	T0	x868_363_290063118328_9_307547_n_a	0.262192	0.1296	0	0.34652	6
19	Cladocopium	A	T0	x869_768_588834768706_9_31582_pc_o_16_0_20_4_m_h_c44h83n1o7p1	0.0483237	0.118368	0	0.289942	6
19	Cladocopium	A	T0	x87_315_153254866364_4_3495517_n_a	0.139078	0.152437	0	0.287381	6
19	Cladocopium	A	T0	x870_814_545345628908_9_359832_n_a	0	0	0	0	6
19	Cladocopium	A	T0	x871_786_517856783621_9_360086_mgdg_18_4_18_5	0	0	0	0	6
19	Cladocopium	A	T0	x872_537_534779125356_9_366491_n_a	0.103732	0.162433	0	0.348599	6
19	Cladocopium	A	T0	x874_812_531133270897_9_475008_n_a	0.0462777	0.113357	0	0.277666	6
19	Cladocopium	A	T0	x875_551_40972203147_9_502085_n_a	0.150578	0.165403	0	0.323432	6
19	Cladocopium	A	T0	x878_788_529716394803_9_539732_n_a	0.0483681	0.118477	0	0.290208	6
19	Cladocopium	A	T0	x879_473_343266735647_9_564961_n_a	0	0	0	0	6
19	Cladocopium	A	T0	x88_404_200134849232_4_375923_n_a	0	0	0	0	6
19	Cladocopium	A	T0	x880_814_544375512683_9_585521_n_a	0.0504774	0.123644	0	0.302864	6
19	Cladocopium	A	T0	x881_473_342899819682_9_597141_n_a	0	0	0	0	6
19	Cladocopium	A	T0	x882_447_326805188438_9_629894_n_a	0	0	0	0	6
19	Cladocopium	A	T0	x883_363_29010678466_9_680247_n_a	0.255247	0.127155	0	0.343871	6
19	Cladocopium	A	T0	x884_391_321844620088_9_7113085_n_a	0.0452571	0.110857	0	0.271543	6
19	Cladocopium	A	T0	x885_473_342927830023_9_713988_n_a	0.133996	0.147048	0	0.280794	6
19	Cladocopium	A	T0	x886_468_34905675962_9_717385_n_a	0	0	0	0	6
19	Cladocopium	A	T0	x887_790_549043173645_9_746334_n_a	0.0431705	0.105746	0	0.259023	6
19	Cladocopium	A	T0	x89_331_163849053521_4_546156_n_a	0	0	0	0	6
19	Cladocopium	A	T0	x9_535_189504113556_1_0506612_n_a	0.0963907	0.149807	0	0.308097	6
19	Cladocopium	A	T0	x90_476_258962256411_4_550017_n_a	0	0	0	0	6
19	Cladocopium	A	T0	x91_474_24380930388_4_562148_n_a	0.344431	0.0119844	0.332164	0.364396	6
19	Cladocopium	A	T0	x92_363_152856701388_4_601341_n_a	0.0938664	0.145483	0	0.288511	6
19	Cladocopium	A	T0	x93_317_169307873351_4_640358_n_a	0	0	0	0	6
19	Cladocopium	A	T0	x94_234_206527346537_4_6595054_n_a	0.109909	0.170598	0	0.346448	6
19	Cladocopium	A	T0	x96_534_264742603089_4_6703987_n_a	0.0410173	0.100471	0	0.246104	6
19	Cladocopium	A	T0	x97_492_253564643626_4_6761036_n_a	0.341448	0.00999735	0.325978	0.353358	6
19	Cladocopium	A	T0	x98_532_249333110077_4_6781416_n_a	0	0	0	0	6
19	Cladocopium	A	T0	x99_474_243789676246_4_7014246_n_a	0.344695	0.0120639	0.33021	0.3603	6
19	Cladocopium	A	T1	x1_520_471822093935_1_024585_n_a	0	0	0	0	3
19	Cladocopium	A	T1	x10_246_097804447365_1_0515716_n_a	0.120467	0.208655	0	0.361402	3
19	Cladocopium	A	T1	x100_346_168874349787_4_7260084_n_a	0.0915771	0.158616	0	0.274731	3
19	Cladocopium	A	T1	x101_476_257748665851_4_7545547_n_a	0	0	0	0	3
19	Cladocopium	A	T1	x102_418_215234884626_4_76748_n_a	0.296197	0.0430796	0.246775	0.325801	3
19	Cladocopium	A	T1	x103_377_17018883259_4_7723002_n_a	0	0	0	0	3
19	Cladocopium	A	T1	x104_550_260377340234_4_778781_n_a	0	0	0	0	3
19	Cladocopium	A	T1	x105_328_158225462075_4_7827697_n_a	0.203208	0.176477	0	0.317993	3
19	Cladocopium	A	T1	x106_418_215376592989_4_8003235_n_a	0.105718	0.183109	0	0.317154	3
19	Cladocopium	A	T1	x107_532_249353768332_4_804417_n_a	0	0	0	0	3
19	Cladocopium	A	T1	x108_344_171771103414_4_808115_n_a	0	0	0	0	3
19	Cladocopium	A	T1	x109_344_672430730926_4_8093467_n_a	0	0	0	0	3
19	Cladocopium	A	T1	x11_322_106823165453_1_0522006_n_a	0.211249	0.183622	0	0.3326	3
19	Cladocopium	A	T1	x110_492_253736415958_4_844217_n_a	0.280586	0.017751	0.262086	0.297478	3
19	Cladocopium	A	T1	x111_534_26395542582_4_849685_n_a	0	0	0	0	3
19	Cladocopium	A	T1	x112_474_244302542542_4_8611803_n_a	0	0	0	0	3
19	Cladocopium	A	T1	x113_510_225744186788_4_861756_n_a	0.180501	0.157875	0	0.292867	3
19	Cladocopium	A	T1	x114_446_247367684504_4_9049544_n_a	0	0	0	0	3
19	Cladocopium	A	T1	x115_343_183877885597_4_907798_n_a	0	0	0	0	3
19	Cladocopium	A	T1	x116_390_184986030592_4_934421_n_a	0.155923	0.135047	0	0.235806	3
19	Cladocopium	A	T1	x117_474_244199658957_4_943176_n_a	0.286844	0.0110807	0.279473	0.299587	3
19	Cladocopium	A	T1	x118_853_347274903047_4_954031_n_a	0	0	0	0	3
19	Cladocopium	A	T1	x119_427_176913129574_4_9542646_n_a	0	0	0	0	3
19	Cladocopium	A	T1	x12_182_081164504183_1_0536598_n_a	0	0	0	0	3
19	Cladocopium	A	T1	x120_490_238689012676_4_9692526_n_a	0.280349	0.00877689	0.274014	0.290368	3
19	Cladocopium	A	T1	x121_228_207281211109_4_983496_n_a	0	0	0	0	3
19	Cladocopium	A	T1	x123_390_178789207665_4_987686_n_a	0.188127	0.16314	0	0.290607	3
19	Cladocopium	A	T1	x124_374_290380246524_4_9889054_n_a	0.0907015	0.1571	0	0.272105	3
19	Cladocopium	A	T1	x125_342_290290530814_4_993802_n_a	0	0	0	0	3
19	Cladocopium	A	T1	x126_348_184892500899_5_049806_n_a	0	0	0	0	3
19	Cladocopium	A	T1	x127_775_352105495194_5_050324_n_a	0	0	0	0	3
19	Cladocopium	A	T1	x128_377_170044901623_5_055499_n_a	0.0921021	0.159526	0	0.276306	3
19	Cladocopium	A	T1	x129_753_330617742576_5_0578003_n_a	0	0	0	0	3
19	Cladocopium	A	T1	x13_199_988483434799_1_0559243_n_a	0	0	0	0	3
19	Cladocopium	A	T1	x130_420_233349100333_5_061801_n_a	0.196533	0.170297	0	0.300473	3
19	Cladocopium	A	T1	x131_464_256182895567_5_069372_n_a	0	0	0	0	3
19	Cladocopium	A	T1	x132_315_15270211491_5_07193_n_a	0	0	0	0	3
19	Cladocopium	A	T1	x133_418_215301426222_5_072562_n_a	0.302997	0.00790244	0.29639	0.311751	3
19	Cladocopium	A	T1	x134_444_232998581694_5_1193595_n_a	0	0	0	0	3
19	Cladocopium	A	T1	x135_330_174236675658_5_1287346_n_a	0.100813	0.174613	0	0.302438	3
19	Cladocopium	A	T1	x136_404_200050821864_5_14341_n_a	0.437862	0.0133854	0.423426	0.449863	3
19	Cladocopium	A	T1	x137_301_136703805339_5_146057_n_a	0	0	0	0	3
19	Cladocopium	A	T1	x138_428_271835356517_5_159344_n_a	0	0	0	0	3
19	Cladocopium	A	T1	x139_472_261624816278_5_1606655_n_a	0.0852698	0.147692	0	0.255809	3
19	Cladocopium	A	T1	x14_276_101138743003_1_0577289_n_a	0.0968669	0.167778	0	0.290601	3
19	Cladocopium	A	T1	x140_369_199322159329_5_1612267_n_a	0.280472	0.00857532	0.273194	0.289925	3
19	Cladocopium	A	T1	x141_446_282923996342_5_163278_n_a	0	0	0	0	3
19	Cladocopium	A	T1	x142_458_249355264653_5_1673093_n_a	0	0	0	0	3
19	Cladocopium	A	T1	x143_612_372682760864_5_186811_n_a	0	0	0	0	3
19	Cladocopium	A	T1	x144_354_173288153157_5_191278_n_a	0	0	0	0	3
19	Cladocopium	A	T1	x145_496_213111630441_5_21219_n_a	0.344899	0.0189129	0.332137	0.366628	3
19	Cladocopium	A	T1	x146_380_154684384576_5_2262983_n_a	0	0	0	0	3
19	Cladocopium	A	T1	x147_439_18911549172_5_2749114_n_a	0	0	0	0	3
19	Cladocopium	A	T1	x148_254_174944451606_5_280763_n_a	0	0	0	0	3
19	Cladocopium	A	T1	x149_390_177307408117_5_2812033_n_a	0.325983	0.0101633	0.315129	0.335274	3
19	Cladocopium	A	T1	x15_321_099380118058_1_0593629_n_a	0	0	0	0	3
19	Cladocopium	A	T1	x150_157_1015377903_5_281699_n_a	0	0	0	0	3
19	Cladocopium	A	T1	x151_779_349954857167_5_282154_n_a	0.296978	0.0143951	0.281586	0.310108	3
19	Cladocopium	A	T1	x152_321_1493667273_5_285861_n_a	0	0	0	0	3
19	Cladocopium	A	T1	x153_446_247199922618_5_3022313_n_a	0.302182	0.0427148	0.253212	0.331768	3
19	Cladocopium	A	T1	x154_490_275064424254_5_307697_n_a	0	0	0	0	3
19	Cladocopium	A	T1	x155_446_24728297732_5_3417907_n_a	0.102298	0.177186	0	0.306895	3
19	Cladocopium	A	T1	x156_432_245584142935_5_342942_n_a	0	0	0	0	3
19	Cladocopium	A	T1	x157_538_257308283476_5_353526_n_a	0.1919	0.166306	0	0.29405	3
19	Cladocopium	A	T1	x158_399_210228700409_5_3615537_n_a	0	0	0	0	3
19	Cladocopium	A	T1	x159_420_23285657457_5_369094_n_a	0.191645	0.165984	0	0.289676	3
19	Cladocopium	A	T1	x16_158_117858200565_1_0612166_n_a	0	0	0	0	3
19	Cladocopium	A	T1	x160_374_199870750334_5_3963733_n_a	0	0	0	0	3
19	Cladocopium	A	T1	x162_444_232764980024_5_4139304_n_a	0	0	0	0	3
19	Cladocopium	A	T1	x163_418_214874948706_5_4438086_n_a	0.297746	0.00203849	0.296155	0.300044	3
19	Cladocopium	A	T1	x164_406_215225887049_5_4469543_n_a	0.131543	0.227839	0	0.394628	3
19	Cladocopium	A	T1	x165_498_226955159417_5_4599733_n_a	0.221453	0.19216	0	0.3442	3
19	Cladocopium	A	T1	x166_430_215828594437_5_460533_n_a	0.104902	0.181696	0	0.314707	3
19	Cladocopium	A	T1	x168_356_188765053647_5_4786897_n_a	0.211436	0.184006	0	0.335301	3
19	Cladocopium	A	T1	x169_404_200088944552_5_4847674_n_a	0.278882	0.241648	0	0.426241	3
19	Cladocopium	A	T1	x17_136_063525388999_1_0633913_n_a	0.0980113	0.169761	0	0.294034	3
19	Cladocopium	A	T1	x170_444_233631177944_5_491164_n_a	0	0	0	0	3
19	Cladocopium	A	T1	x171_651_25226730939_5_4917903_n_a	0	0	0	0	3
19	Cladocopium	A	T1	x172_522_226739620198_5_4976373_n_a	0.0893069	0.154684	0	0.267921	3
19	Cladocopium	A	T1	x173_472_261860386958_5_504441_n_a	0.295719	0.00748095	0.290497	0.304289	3
19	Cladocopium	A	T1	x174_458_248635111185_5_5403576_n_a	0	0	0	0	3
19	Cladocopium	A	T1	x176_564_276117630508_5_594932_n_a	0.335438	0.0361752	0.297471	0.369506	3
19	Cladocopium	A	T1	x177_472_261939076689_5_61035_n_a	0.389758	0.0202265	0.377583	0.413106	3
19	Cladocopium	A	T1	x178_369_199421448259_5_6136374_n_a	0.0813519	0.140906	0	0.244056	3
19	Cladocopium	A	T1	x179_448_262293502651_5_6175556_n_a	0.0857902	0.148593	0	0.257371	3
19	Cladocopium	A	T1	x18_121_065000459665_1_0653592_spectral_match_to_phenol_4_2_aminoethyl_from_nist14	0	0	0	0	3
19	Cladocopium	A	T1	x180_450_243468166202_5_6296988_n_a	0	0	0	0	3
19	Cladocopium	A	T1	x181_432_232735503396_5_6372375_n_a	0.345263	0.0100223	0.335629	0.355633	3
19	Cladocopium	A	T1	x182_288_2319955605_5_638706_n_a	0	0	0	0	3
19	Cladocopium	A	T1	x183_446_247507336318_5_6665154_n_a	0.305626	0.0126206	0.293567	0.318742	3
19	Cladocopium	A	T1	x184_444_233417982143_5_676345_n_a	0.17258	0.14952	0	0.263124	3
19	Cladocopium	A	T1	x185_444_286618240095_5_6882744_n_a	0	0	0	0	3
19	Cladocopium	A	T1	x186_524_241604877646_5_719855_n_a	0.363158	0.0168699	0.349845	0.38213	3
19	Cladocopium	A	T1	x187_507_253472560603_5_722435_n_a	0	0	0	0	3
19	Cladocopium	A	T1	x188_400_214509714786_5_7228804_n_a	0.205878	0.178673	0	0.320425	3
19	Cladocopium	A	T1	x189_432_232907356935_5_730703_n_a	0.480302	0.0133499	0.468502	0.494792	3
19	Cladocopium	A	T1	x19_641_188063109805_1_0673593_n_a	0.103336	0.178984	0	0.310009	3
19	Cladocopium	A	T1	x190_460_246030748275_5_7367735_n_a	0.172906	0.150395	0	0.273374	3
19	Cladocopium	A	T1	x192_334_295144708261_5_74217_n_a	0.107207	0.185687	0	0.32162	3
19	Cladocopium	A	T1	x193_594_361659029283_5_744944_n_a	0	0	0	0	3
19	Cladocopium	A	T1	x194_444_230965865719_5_7463927_n_a	0.0888089	0.153822	0	0.266427	3
19	Cladocopium	A	T1	x196_418_214851676919_5_7701654_n_a	0.319912	0.0126112	0.307749	0.332928	3
19	Cladocopium	A	T1	x197_550_259457416023_5_7793336_n_a	0	0	0	0	3
19	Cladocopium	A	T1	x198_568_270082356174_5_785698_n_a	0.0858939	0.148773	0	0.257682	3
19	Cladocopium	A	T1	x199_192_138393503226_5_794316_massbank_eu_sm822301_deet_n_n_diethyl_3_methylbenzamide	0.28514	0.00349595	0.281476	0.28844	3
19	Cladocopium	A	T1	x2_138_995657651208_1_0363063_n_a	0.279255	0.0117472	0.267053	0.290488	3
19	Cladocopium	A	T1	x20_121_088290811057_1_0690076_n_a	0	0	0	0	3
19	Cladocopium	A	T1	x200_406_21519885912_5_796595_n_a	0.389626	0.00566863	0.383108	0.393401	3
19	Cladocopium	A	T1	x201_594_361585075453_5_797085_n_a	0	0	0	0	3
19	Cladocopium	A	T1	x202_467_221826176943_5_8007717_n_a	0.0838033	0.145152	0	0.25141	3
19	Cladocopium	A	T1	x203_444_232803515198_5_8102994_n_a	0.0838551	0.145241	0	0.251565	3
19	Cladocopium	A	T1	x204_427_261893218775_5_8190575_n_a	0	0	0	0	3
19	Cladocopium	A	T1	x205_358_20548219071_5_823924_n_a	0	0	0	0	3
19	Cladocopium	A	T1	x206_382_204879313324_5_8250556_n_a	0.359888	0.0437105	0.312995	0.399502	3
19	Cladocopium	A	T1	x207_136_042678767975_5_827473_n_a	0.0953904	0.165221	0	0.286171	3
19	Cladocopium	A	T1	x208_763_401669671206_5_827753_n_a	0	0	0	0	3
19	Cladocopium	A	T1	x21_196_133113894833_1_069215_n_a	0	0	0	0	3
19	Cladocopium	A	T1	x212_476_258069421617_5_8428984_n_a	0.282478	0.00162763	0.281434	0.284354	3
19	Cladocopium	A	T1	x213_244_206556363957_5_882018_n_a	0.316289	0.0114584	0.305136	0.32803	3
19	Cladocopium	A	T1	x214_310_201720684324_5_901791_n_a	0.0888659	0.15392	0	0.266598	3
19	Cladocopium	A	T1	x215_157_101515613436_5_9024286_n_a	0	0	0	0	3
19	Cladocopium	A	T1	x216_282_170727497363_5_9027457_n_a	0.0923019	0.159872	0	0.276906	3
19	Cladocopium	A	T1	x217_387_181896435744_5_906565_n_a	0	0	0	0	3
19	Cladocopium	A	T1	x219_486_285808703718_5_9094324_n_a	0	0	0	0	3
19	Cladocopium	A	T1	x22_268_103708436153_1_070659_spectral_match_to_adenosine_from_nist14	0.280508	0.250511	0	0.481934	3
19	Cladocopium	A	T1	x220_536_24268830352_5_920697_n_a	0.177195	0.15362	0	0.272905	3
19	Cladocopium	A	T1	x221_458_248762392007_5_922987_n_a	0.442168	0.0108594	0.432266	0.453781	3
19	Cladocopium	A	T1	x222_568_347058949541_5_926355_n_a	0	0	0	0	3
19	Cladocopium	A	T1	x224_472_2617333479_5_959999_n_a	0.375319	0.0128757	0.366799	0.390131	3
19	Cladocopium	A	T1	x225_517_3212495741_5_9642835_n_a	0	0	0	0	3
19	Cladocopium	A	T1	x226_432_233404357395_5_9675756_n_a	0.296165	0.00664908	0.29058	0.30352	3
19	Cladocopium	A	T1	x227_550_260010554227_5_978823_n_a	0.449693	0.030592	0.420678	0.48165	3
19	Cladocopium	A	T1	x228_446_247175357311_5_9795756_n_a	0.291988	0.00835302	0.284483	0.300987	3
19	Cladocopium	A	T1	x229_448_263384132609_5_9870696_n_a	0	0	0	0	3
19	Cladocopium	A	T1	x23_664_232929839518_1_075345_n_a	0.288581	0.0149567	0.271456	0.299083	3
19	Cladocopium	A	T1	x230_358_259400199604_5_9912696_n_a	0.0886175	0.15349	0	0.265852	3
19	Cladocopium	A	T1	x231_295_190885364497_6_0033207_n_a	0.264366	0.0162683	0.249151	0.281515	3
19	Cladocopium	A	T1	x232_277_180006745902_6_004512_n_a	0.26394	0.0161693	0.251418	0.282195	3
19	Cladocopium	A	T1	x233_526_257368610034_6_004649_n_a	0.0937319	0.162348	0	0.281196	3
19	Cladocopium	A	T1	x235_915_485000691969_6_0164113_n_a	0	0	0	0	3
19	Cladocopium	A	T1	x236_355_183815669364_6_0168786_n_a	0	0	0	0	3
19	Cladocopium	A	T1	x237_414_256740326089_6_017944_n_a	0.173219	0.150085	0	0.264505	3
19	Cladocopium	A	T1	x238_268_154073281577_6_0188403_n_a	0.272465	0.00476278	0.267017	0.275838	3
19	Cladocopium	A	T1	x239_476_257647539514_6_0253735_n_a	0.268299	0.00478449	0.264151	0.273533	3
19	Cladocopium	A	T1	x24_165_054830825396_1_0758377_spectral_match_to_l_tyrosine_from_nist14	0	0	0	0	3
19	Cladocopium	A	T1	x240_343_295399658877_6_0288043_massbank_lauramidopropyl_betaine_3_dodecanoylamino_propyl_carboxymethyl_dimethylammonium_carboxymethyl_3_dodecanoylamino_propyl_dimethylazanium	0.268059	0.00381911	0.263654	0.27044	3
19	Cladocopium	A	T1	x241_464_338056875429_6_0474434_n_a	0	0	0	0	3
19	Cladocopium	A	T1	x242_444_232096638771_6_048964_n_a	0.268938	0.0156851	0.255881	0.286337	3
19	Cladocopium	A	T1	x243_889_468507796402_6_0518365_n_a	0	0	0	0	3
19	Cladocopium	A	T1	x244_578_367337736698_6_052048_n_a	0.0881495	0.152679	0	0.264449	3
19	Cladocopium	A	T1	x247_493_238214168559_6_0585976_n_a	0.193855	0.168014	0	0.297407	3
19	Cladocopium	A	T1	x248_484_328683217586_6_0650306_n_a	0	0	0	0	3
19	Cladocopium	A	T1	x249_863_459552348144_6_0693526_n_a	0	0	0	0	3
19	Cladocopium	A	T1	x25_194_117860050465_1_0787117_n_a	0	0	0	0	3
19	Cladocopium	A	T1	x251_420_232469216958_6_092008_n_a	0.306292	0.0172547	0.290816	0.324897	3
19	Cladocopium	A	T1	x252_594_362044987192_6_108029_n_a	0.315577	0.00887607	0.305693	0.322866	3
19	Cladocopium	A	T1	x253_267_159099822649_6_1169496_n_a	0	0	0	0	3
19	Cladocopium	A	T1	x254_578_367724489836_6_1271896_n_a	0	0	0	0	3
19	Cladocopium	A	T1	x255_474_243410508095_6_129229_n_a	0	0	0	0	3
19	Cladocopium	A	T1	x256_474_243582568947_6_147934_n_a	0	0	0	0	3
19	Cladocopium	A	T1	x26_154_053517390634_1_0808176_n_a	0.0885576	0.153386	0	0.265673	3
19	Cladocopium	A	T1	x261_476_293165161967_6_168341_n_a	0	0	0	0	3
19	Cladocopium	A	T1	x262_272_258370484403_6_174516_n_a	0	0	0	0	3
19	Cladocopium	A	T1	x263_594_36218855675_6_187316_n_a	0.170333	0.148666	0	0.273985	3
19	Cladocopium	A	T1	x264_296_18550625869_6_1997876_n_a	0	0	0	0	3
19	Cladocopium	A	T1	x265_486_28546254799_6_2012134_n_a	0.0827839	0.143386	0	0.248352	3
19	Cladocopium	A	T1	x266_432_237369214975_6_2013154_n_a	0	0	0	0	3
19	Cladocopium	A	T1	x267_354_226878677042_6_243024_n_a	0.181168	0.157073	0	0.279206	3
19	Cladocopium	A	T1	x268_666_371405257831_6_2440987_n_a	0	0	0	0	3
19	Cladocopium	A	T1	x269_382_257982418379_6_245467_n_a	0.173739	0.150717	0	0.269371	3
19	Cladocopium	A	T1	x27_517_176462262178_1_0848807_n_a	0.46161	0.0565024	0.396617	0.499056	3
19	Cladocopium	A	T1	x270_458_248957687462_6_2463713_n_a	0.326384	0.00517473	0.322963	0.332337	3
19	Cladocopium	A	T1	x271_384_275222941388_6_255761_n_a	0	0	0	0	3
19	Cladocopium	A	T1	x272_510_343943681527_6_2561493_n_a	0.297963	0.00930969	0.28766	0.305771	3
19	Cladocopium	A	T1	x273_412_305089658459_6_256281_n_a	0	0	0	0	3
19	Cladocopium	A	T1	x274_415_210659589461_6_30556_1_2_2_furylmethyl_5_methylpyrrolidinyl_amino_methylene_7_8_2_2_fury_lmethyl_pyrrolidinyl_amino_methylene_1_6_dihydroxy_3_methyl_5_methylethyl_7_oxo_2_naphthyl_3_8_dihydroxy_6_methyl_4_methylethyl_naphthalen_2_one_collision_energy_205060	0	0	0	0	3
19	Cladocopium	A	T1	x275_400_305776012327_6_312011_n_a	0	0	0	0	3
19	Cladocopium	A	T1	x278_414_256507345881_6_3292074_n_a	0.262224	0.00469425	0.258568	0.267518	3
19	Cladocopium	A	T1	x279_915_484974485943_6_3296585_n_a	0	0	0	0	3
19	Cladocopium	A	T1	x28_290_116428471706_1_0896548_n_a	0.0887642	0.153744	0	0.266293	3
19	Cladocopium	A	T1	x281_446_247318313315_6_340725_n_a	0.357897	0.0447253	0.31984	0.40716	3
19	Cladocopium	A	T1	x282_486_285048359825_6_343274_n_a	0.089552	0.155109	0	0.268656	3
19	Cladocopium	A	T1	x284_903_486385819243_6_3451796_n_a	0	0	0	0	3
19	Cladocopium	A	T1	x285_472_261148544173_6_3571377_n_a	0	0	0	0	3
19	Cladocopium	A	T1	x286_470_268023667325_6_3737316_n_a	0.298874	0.0172498	0.28228	0.316712	3
19	Cladocopium	A	T1	x287_510_343448649257_6_3805985_n_a	0.0863422	0.149549	0	0.259027	3
19	Cladocopium	A	T1	x288_434_246848594829_6_4092073_n_a	0.222574	0.192755	0	0.334273	3
19	Cladocopium	A	T1	x289_958_550201837453_6_4201155_n_a	0.0850454	0.147303	0	0.255136	3
19	Cladocopium	A	T1	x29_176_128553435622_1_0920756_n_a	0.433443	0.00417231	0.430489	0.438216	3
19	Cladocopium	A	T1	x290_940_522406297971_6_4279523_n_a	0.170866	0.148062	0	0.261397	3
19	Cladocopium	A	T1	x291_806_437117115862_6_448098_n_a	0	0	0	0	3
19	Cladocopium	A	T1	x292_536_360251570034_6_459438_lyso_dgcc_18_5	0.491174	0.034412	0.470683	0.530903	3
19	Cladocopium	A	T1	x293_422_326727179888_6_4629893_n_a	0	0	0	0	3
19	Cladocopium	A	T1	x294_403_2038066207_6_46785_n_a	0	0	0	0	3
19	Cladocopium	A	T1	x295_692_386012789234_6_486685_n_a	0.292737	0.0137555	0.278201	0.30555	3
19	Cladocopium	A	T1	x296_618_335241408133_6_495285_n_a	0	0	0	0	3
19	Cladocopium	A	T1	x297_512_358210483678_6_4976797_n_a	0.388191	0.00989198	0.376769	0.393954	3
19	Cladocopium	A	T1	x299_516_307266944292_6_542299_n_a	0	0	0	0	3
19	Cladocopium	A	T1	x3_144_102437117998_1_0397874_n_a	0	0	0	0	3
19	Cladocopium	A	T1	x30_534_205388528283_1_0921695_n_a	0.102524	0.177576	0	0.307571	3
19	Cladocopium	A	T1	x300_488_357996590545_6_5487547_n_a	0.1715	0.148529	0	0.258507	3
19	Cladocopium	A	T1	x303_410_290555610155_6_5579004_n_a	0	0	0	0	3
19	Cladocopium	A	T1	x304_386_290604478913_6_560626_n_a	0	0	0	0	3
19	Cladocopium	A	T1	x308_462_341848750746_6_5776067_lyso_dgcc_14_0	0.184287	0.159622	0	0.279257	3
19	Cladocopium	A	T1	x309_536_36017820558_6_588975_lyso_dgcc_18_5	0.323657	0.0325832	0.30429	0.361275	3
19	Cladocopium	A	T1	x31_539_158001111336_1_0960507_n_a	0.186011	0.161092	0	0.279635	3
19	Cladocopium	A	T1	x310_472_261787092757_6_589294_n_a	0.449525	0.0746153	0.386084	0.531732	3
19	Cladocopium	A	T1	x312_428_271551658367_6_600631_n_a	0	0	0	0	3
19	Cladocopium	A	T1	x313_476_293726560625_6_618233_n_a	0	0	0	0	3
19	Cladocopium	A	T1	x315_512_35818468558_6_636772_n_a	0.312895	0.0204391	0.295039	0.335188	3
19	Cladocopium	A	T1	x316_532_348209121769_6_6430187_n_a	0.171835	0.148924	0	0.263499	3
19	Cladocopium	A	T1	x317_504_316688970433_6_649177_n_a	0.217732	0.188738	0	0.33477	3
19	Cladocopium	A	T1	x318_371_32743422087_6_6528087_massbank_myristamidopropyl_betaine_carboxymethyl_dimethyl_3_tetradecanoylamino_propyl_azanium	0	0	0	0	3
19	Cladocopium	A	T1	x319_462_279839073627_6_6589327_n_a	0.206342	0.178697	0	0.309548	3
19	Cladocopium	A	T1	x32_192_107061827436_1_1032772_n_a	0.101465	0.175742	0	0.304394	3
19	Cladocopium	A	T1	x320_514_315946365359_6_672181_n_a	0	0	0	0	3
19	Cladocopium	A	T1	x321_562_374318440211_6_673758_lyso_dgcc_22_6	0.748814	0.0467471	0.69562	0.783354	3
19	Cladocopium	A	T1	x322_296_185056789839_6_688857_n_a	0	0	0	0	3
19	Cladocopium	A	T1	x323_538_374696095602_6_6968336_n_a	0	0	0	0	3
19	Cladocopium	A	T1	x324_644_387225887646_6_6986537_n_a	0	0	0	0	3
19	Cladocopium	A	T1	x325_426_3199450776_6_6993365_n_a	0.1891	0.163878	0	0.289718	3
19	Cladocopium	A	T1	x326_448_261336999581_6_6993976_n_a	0.102371	0.177312	0	0.307114	3
19	Cladocopium	A	T1	x327_372_273867540752_6_7029924_n_a	0.321365	0.0134408	0.30798	0.334861	3
19	Cladocopium	A	T1	x328_488_356418279046_6_703511_n_a	0.300562	0.00297653	0.297517	0.303464	3
19	Cladocopium	A	T1	x329_514_374734358948_6_7058525_n_a	0	0	0	0	3
19	Cladocopium	A	T1	x33_245_113155341068_1_1072987_n_a	0.223227	0.193326	0	0.336226	3
19	Cladocopium	A	T1	x330_344_242920857618_6_709419_n_a	0.292596	0.0203228	0.272535	0.313171	3
19	Cladocopium	A	T1	x331_327_215117335273_6_7102394_n_a	0.341774	0.0236147	0.319701	0.366676	3
19	Cladocopium	A	T1	x332_295_190155837273_6_710711_n_a	0.35684	0.0248412	0.333312	0.382814	3
19	Cladocopium	A	T1	x333_277_17893587252_6_7121835_n_a	0.363613	0.0230478	0.34174	0.387679	3
19	Cladocopium	A	T1	x334_385_194292877166_6_712748_n_a	0	0	0	0	3
19	Cladocopium	A	T1	x335_354_262975991787_6_7215943_n_a	0	0	0	0	3
19	Cladocopium	A	T1	x336_958_543549838881_6_724908_n_a	0.295915	0.00550649	0.289686	0.300134	3
19	Cladocopium	A	T1	x338_887_489506915377_6_726293_n_a	0.185823	0.161141	0	0.287027	3
19	Cladocopium	A	T1	x339_412_302259153677_6_729061_n_a	0	0	0	0	3
19	Cladocopium	A	T1	x34_132_101907914081_1_1084794_n_a	0.394157	0.0280467	0.363843	0.419184	3
19	Cladocopium	A	T1	x340_504_312805649146_6_733621_n_a	0	0	0	0	3
19	Cladocopium	A	T1	x341_940_514642256885_6_7341533_n_a	0.28599	0.0115244	0.27322	0.295616	3
19	Cladocopium	A	T1	x342_332_076804134141_6_7420335_n_a	0.312948	0.00314234	0.310229	0.316388	3
19	Cladocopium	A	T1	x343_252_156731318243_6_7511973_n_a	0.421495	0.00490943	0.416428	0.42623	3
19	Cladocopium	A	T1	x344_801_328416799352_6_755183_n_a	0	0	0	0	3
19	Cladocopium	A	T1	x345_493_27524627021_6_755767_n_a	0.190265	0.164871	0	0.291053	3
19	Cladocopium	A	T1	x346_349_234195894531_6_7561536_n_a	0.296007	0.0222321	0.272202	0.316232	3
19	Cladocopium	A	T1	x347_528_312036199903_6_7576323_n_a	0.484976	0.0511348	0.429362	0.529961	3
19	Cladocopium	A	T1	x348_365_264861082445_6_7587104_n_a	0.269109	0.00626324	0.264902	0.276307	3
19	Cladocopium	A	T1	x349_1038_58877127613_6_7587953_n_a	0	0	0	0	3
19	Cladocopium	A	T1	x35_447_249974506264_1_1282603_n_a	0	0	0	0	3
19	Cladocopium	A	T1	x350_257_18790167209_6_759148_n_a	0	0	0	0	3
19	Cladocopium	A	T1	x352_415_20756026346_6_7694187_1_2_2_furylmethyl_5_methylpyrrolidinyl_amino_methylene_7_8_2_2_fury_lmethyl_pyrrolidinyl_amino_methylene_1_6_dihydroxy_3_methyl_5_methylethyl_7_oxo_2_naphthyl_3_8_dihydroxy_6_methyl_4_methylethyl_naphthalen_2_one_collision_energy_102040	0.197506	0.172897	0	0.321497	3
19	Cladocopium	A	T1	x354_533_265926729237_6_7729406_n_a	0.165311	0.143351	0	0.25531	3
19	Cladocopium	A	T1	x355_562_368324573323_6_802562_lyso_dgcc_22_6	0.518915	0.0505075	0.484789	0.576937	3
19	Cladocopium	A	T1	x356_238_178024835147_6_8074846_n_a	0.308206	0.00989643	0.29719	0.316345	3
19	Cladocopium	A	T1	x357_694_390790490574_6_810327_n_a	0.321	0.0238549	0.296306	0.343916	3
19	Cladocopium	A	T1	x358_533_26539321896_6_8131766_n_a	0.275867	0.00997749	0.266726	0.28651	3
19	Cladocopium	A	T1	x359_322_198516158958_6_813671_n_a	0.26535	0.00850149	0.259983	0.275152	3
19	Cladocopium	A	T1	x36_218_138546771912_1_1600608_propionylcarnitine	0.36598	0.0125604	0.351516	0.374139	3
19	Cladocopium	A	T1	x360_556_340756067806_6_814122_n_a	0	0	0	0	3
19	Cladocopium	A	T1	x361_400_338723046507_6_816454_palmitoyl_carnitine_collision_energy_205060	0.307828	0.0107836	0.300577	0.32022	3
19	Cladocopium	A	T1	x362_476_351752321829_6_817121_n_a	0	0	0	0	3
19	Cladocopium	A	T1	x363_538_369165556237_6_821602_n_a	0	0	0	0	3
19	Cladocopium	A	T1	x364_310_198636881953_6_82782_n_a	0	0	0	0	3
19	Cladocopium	A	T1	x365_473_207267918716_6_837484_n_a	0	0	0	0	3
19	Cladocopium	A	T1	x366_528_312087038713_6_837812_n_a	0.223702	0.19427	0	0.350002	3
19	Cladocopium	A	T1	x367_368_238395226376_6_839904_n_a	0.0898856	0.155686	0	0.269657	3
19	Cladocopium	A	T1	x368_349_23427517456_6_841358_n_a	0	0	0	0	3
19	Cladocopium	A	T1	x369_610_386075117858_6_8523536_n_a	0	0	0	0	3
19	Cladocopium	A	T1	x37_165_05491289082_1_1922787_spectral_match_to_l_tyrosine_from_nist14	0	0	0	0	3
19	Cladocopium	A	T1	x370_277_176692354003_6_855623_n_a	0.285795	0.0286448	0.26164	0.317441	3
19	Cladocopium	A	T1	x371_327_212484002537_6_859773_n_a	0.295211	0.0314309	0.267473	0.32935	3
19	Cladocopium	A	T1	x372_309_203380363092_6_859962_n_a	0.320911	0.0349138	0.29049	0.359032	3
19	Cladocopium	A	T1	x373_344_24022964998_6_860083_n_a	0.352515	0.043768	0.314623	0.400423	3
19	Cladocopium	A	T1	x374_426_315590944375_6_8611546_n_a	0.290953	0.0290793	0.266541	0.323125	3
19	Cladocopium	A	T1	x375_372_270716088601_6_8613358_n_a	0.338097	0.0401692	0.304386	0.382543	3
19	Cladocopium	A	T1	x376_518_320613834315_6_865333_pc_18_3_0_0_m_h_c26h49n1o7p1	0.302377	0.0178226	0.286875	0.32185	3
19	Cladocopium	A	T1	x377_336_212583241071_6_8675594_n_a	0	0	0	0	3
19	Cladocopium	A	T1	x378_670_395857039803_6_869164_n_a	0	0	0	0	3
19	Cladocopium	A	T1	x379_696_403007349293_6_8692303_n_a	0	0	0	0	3
19	Cladocopium	A	T1	x38_262_165322602436_1_2269784_n_a	0.332145	0.0184048	0.31115	0.345496	3
19	Cladocopium	A	T1	x380_468_304886485283_6_869872_spectral_match_to_1_myristoyl_sn_glycero_3_phosphocholine_from_nist14	0.302898	0.00164328	0.301886	0.304794	3
19	Cladocopium	A	T1	x381_694_391788453542_6_876473_n_a	0	0	0	0	3
19	Cladocopium	A	T1	x382_490_368455953995_6_879453_betaine_lipid_dgcc_16_0	0.306779	0.0155438	0.296683	0.324678	3
19	Cladocopium	A	T1	x383_351_24823680385_6_894919_n_a	0	0	0	0	3
19	Cladocopium	A	T1	x384_535_283435378096_6_8982415_n_a	0.288496	0.0152036	0.271303	0.300167	3
19	Cladocopium	A	T1	x385_558_356287647423_6_899274_n_a	0.308627	0.020835	0.285329	0.325471	3
19	Cladocopium	A	T1	x386_612_404194259668_6_900202_n_a	0.181158	0.156985	0	0.277282	3
19	Cladocopium	A	T1	x387_513_300162912015_6_9008894_n_a	0	0	0	0	3
19	Cladocopium	A	T1	x388_495_291029639271_6_902229_n_a	0	0	0	0	3
19	Cladocopium	A	T1	x39_322_106599866262_1_2570945_n_a	0	0	0	0	3
19	Cladocopium	A	T1	x390_564_384929596128_6_926838_n_a	0	0	0	0	3
19	Cladocopium	A	T1	x391_351_248511605632_6_9427443_n_a	0.194845	0.168814	0	0.297245	3
19	Cladocopium	A	T1	x392_521_338999084891_6_9652343_n_a	0	0	0	0	3
19	Cladocopium	A	T1	x393_518_320905691822_6_9690833_massbank_pr310842_lpc_18_3	0.267812	0.0102545	0.261166	0.279622	3
19	Cladocopium	A	T1	x394_330_225078278923_6_97_n_a	0	0	0	0	3
19	Cladocopium	A	T1	x395_534_357980105041_6_9788113_n_a	0	0	0	0	3
19	Cladocopium	A	T1	x396_516_38489151207_6_9835615_n_a	0.272196	0.0110263	0.263303	0.284534	3
19	Cladocopium	A	T1	x397_530_327203380341_6_9965563_n_a	0.187928	0.162823	0	0.286758	3
19	Cladocopium	A	T1	x398_535_284054707463_6_996617_n_a	0	0	0	0	3
19	Cladocopium	A	T1	x399_414_316158940791_7_009226_n_a	0	0	0	0	3
19	Cladocopium	A	T1	x4_118_086464445972_1_0409626_n_a	0	0	0	0	3
19	Cladocopium	A	T1	x40_606_223897982359_1_273972_n_a	0.314317	0.00229647	0.311748	0.31617	3
19	Cladocopium	A	T1	x400_558_35519476542_7_011661_n_a	0	0	0	0	3
19	Cladocopium	A	T1	x401_474_286769420551_7_016998_n_a	0	0	0	0	3
19	Cladocopium	A	T1	x402_462_275002806656_7_01811_n_a	0.311314	0.00448922	0.308085	0.31644	3
19	Cladocopium	A	T1	x403_385_190876321053_7_0214953_n_a	0	0	0	0	3
19	Cladocopium	A	T1	x405_322_198493964864_7_02749_n_a	0.190199	0.164898	0	0.293023	3
19	Cladocopium	A	T1	x406_414_315908248696_7_0335016_n_a	0	0	0	0	3
19	Cladocopium	A	T1	x407_473_231246917894_7_042269_n_a	0	0	0	0	3
19	Cladocopium	A	T1	x408_261_145579128583_7_043684_n_a	0	0	0	0	3
19	Cladocopium	A	T1	x409_496_357726460187_7_044576_n_a	0	0	0	0	3
19	Cladocopium	A	T1	x410_490_368545776609_7_04509_betaine_lipid_dgcc_16_0	0.564984	0.039479	0.528559	0.606935	3
19	Cladocopium	A	T1	x411_358_159231526433_7_0488205_n_a	0	0	0	0	3
19	Cladocopium	A	T1	x412_506_327691153773_7_0503664_n_a	0.187557	0.162542	0	0.287395	3
19	Cladocopium	A	T1	x413_454_325009147677_7_0518055_n_a	0.290153	0.00948784	0.283809	0.30106	3
19	Cladocopium	A	T1	x415_353_203722878669_7_053713_n_a	0.323093	0.0148582	0.306425	0.334948	3
19	Cladocopium	A	T1	x416_494_318877567271_7_0557184_lyso_pc_16_1	0.185894	0.161476	0	0.291374	3
19	Cladocopium	A	T1	x417_506_327106186543_7_0579343_n_a	0	0	0	0	3
19	Cladocopium	A	T1	x418_278_172768110855_7_059548_n_a	0	0	0	0	3
19	Cladocopium	A	T1	x419_744_410532301664_7_0643477_n_a	0.191586	0.1662	0	0.297061	3
19	Cladocopium	A	T1	x42_301_139324725594_1_4057328_n_a	0.202533	0.175402	0	0.304807	3
19	Cladocopium	A	T1	x420_834_461566140867_7_072616_n_a	0	0	0	0	3
19	Cladocopium	A	T1	x421_366_25952881293_7_07534_n_a	0	0	0	0	3
19	Cladocopium	A	T1	x422_672_377862219128_7_0778217_n_a	0	0	0	0	3
19	Cladocopium	A	T1	x423_380_2754735385_7_078186_n_a	0	0	0	0	3
19	Cladocopium	A	T1	x424_418_30708702613_7_079896_n_a	0	0	0	0	3
19	Cladocopium	A	T1	x425_378_105759888956_7_0808673_n_a	0	0	0	0	3
19	Cladocopium	A	T1	x426_376_108378445645_7_087171_n_a	0	0	0	0	3
19	Cladocopium	A	T1	x427_247_166428549252_7_0927744_n_a	0.307797	0.00273529	0.304722	0.30996	3
19	Cladocopium	A	T1	x428_382_291081464871_7_0967364_n_a	0	0	0	0	3
19	Cladocopium	A	T1	x429_535_343913786463_7_101124_n_a	0.0875009	0.151556	0	0.262503	3
19	Cladocopium	A	T1	x43_261_090008166516_1_4112405_n_a	0.339505	0.00366164	0.336906	0.343692	3
19	Cladocopium	A	T1	x430_540_341091122461_7_101742_n_a	0	0	0	0	3
19	Cladocopium	A	T1	x431_504_34133548931_7_1051426_n_a	0.278122	0.0103872	0.270859	0.29002	3
19	Cladocopium	A	T1	x432_339_188533562351_7_1055627_n_a	0.174879	0.151495	0	0.265994	3
19	Cladocopium	A	T1	x433_521_339215567483_7_113299_n_a	0	0	0	0	3
19	Cladocopium	A	T1	x434_339_223569672408_7_1197996_n_a	0.32261	0.00817611	0.317333	0.332028	3
19	Cladocopium	A	T1	x435_568_334576199973_7_1198134_pc_22_6_0_0_m_h_c30h51n1o7p1	0.30773	0.00999444	0.29754	0.317517	3
19	Cladocopium	A	T1	x436_319_223706541778_7_1214013_n_a	0.34808	0.0121796	0.339642	0.362043	3
19	Cladocopium	A	T1	x437_280_260455200811_7_1215587_n_a	0.305788	0.00911793	0.297262	0.315401	3
19	Cladocopium	A	T1	x438_472_358736913437_7_1255383_n_a	0	0	0	0	3
19	Cladocopium	A	T1	x439_520_333993165126_7_1310816_pc_18_2_0_0_m_h_c26h51n1o7p1	0	0	0	0	3
19	Cladocopium	A	T1	x440_516_384922462096_7_14286_n_a	0.295778	0.0022401	0.293742	0.298177	3
19	Cladocopium	A	T1	x441_544_335326337087_7_1447616_pc_0_0_20_4_m_h_c28h51n1o7p1	0.27978	0.0135511	0.271381	0.295413	3
19	Cladocopium	A	T1	x442_696_406799038738_7_1483974_n_a	0.0893985	0.154843	0	0.268196	3
19	Cladocopium	A	T1	x443_744_411267753444_7_1526895_n_a	0	0	0	0	3
19	Cladocopium	A	T1	x444_184_983943499176_7_158368_n_a	0.351142	0.0106639	0.34192	0.362819	3
19	Cladocopium	A	T1	x445_375_118189291799_7_160066_n_a	0.304239	0.00299762	0.301	0.306916	3
19	Cladocopium	A	T1	x446_465_302037468396_7_1619196_n_a	0.186885	0.161972	0	0.286683	3
19	Cladocopium	A	T1	x447_303_249859955274_7_16384_rac_glycerol_1_myristate	0.2825	0.0179851	0.263949	0.299861	3
19	Cladocopium	A	T1	x448_482_325729467843_7_1658063_n_a	0.123119	0.213249	0	0.369357	3
19	Cladocopium	A	T1	x449_254_172195291785_7_168157_n_a	0.36725	0.00294968	0.364207	0.370096	3
19	Cladocopium	A	T1	x45_311_126758661949_1_4306353_n_a	0.108399	0.187752	0	0.325196	3
19	Cladocopium	A	T1	x450_487_283208204259_7_1737714_n_a	0.169406	0.146839	0	0.260278	3
19	Cladocopium	A	T1	x451_556_340823458116_7_1798124_n_a	0.215864	0.186988	0	0.327842	3
19	Cladocopium	A	T1	x452_568_334594635011_7_198342_lyso_pc_22_6	0.432036	0.0169771	0.414627	0.448546	3
19	Cladocopium	A	T1	x453_664_379685226343_7_209504_n_a	0.199123	0.17319	0	0.314723	3
19	Cladocopium	A	T1	x454_494_320570139923_7_219789_lyso_pc_16_1	0	0	0	0	3
19	Cladocopium	A	T1	x455_400_301062033761_7_236373_n_a	0	0	0	0	3
19	Cladocopium	A	T1	x456_344_349425424985_7_2416625_n_a	0.109784	0.190151	0	0.329351	3
19	Cladocopium	A	T1	x457_532_34239330164_7_2499723_n_a	0.443054	0.0520157	0.385815	0.487434	3
19	Cladocopium	A	T1	x458_353_263913338851_7_250303_spectral_match_to_monolinolenin_9c_12c_15c_from_nist14	0.202465	0.175541	0	0.31209	3
19	Cladocopium	A	T1	x459_537_298146768665_7_250878_n_a	0.306206	0.0152816	0.288885	0.317786	3
19	Cladocopium	A	T1	x46_166_086218186002_1_4307055_n_a	0.133996	0.232087	0	0.401987	3
19	Cladocopium	A	T1	x460_195_127969127646_7_254944_n_a	0	0	0	0	3
19	Cladocopium	A	T1	x461_560_375293058824_7_254995_n_a	0.286973	0.0236568	0.25989	0.303603	3
19	Cladocopium	A	T1	x462_556_341378257484_7_2633867_n_a	0	0	0	0	3
19	Cladocopium	A	T1	x463_504_384448982238_7_270039_n_a	0	0	0	0	3
19	Cladocopium	A	T1	x464_385_190729835253_7_2814837_n_a	0.305577	0.0134817	0.297144	0.321126	3
19	Cladocopium	A	T1	x465_438_294224932792_7_294974_n_a	0.430249	0.0146671	0.414863	0.444072	3
19	Cladocopium	A	T1	x466_476_290612360215_7_2954135_n_a	0.0968064	0.167674	0	0.290419	3
19	Cladocopium	A	T1	x467_522_373651932653_7_295529_n_a	0	0	0	0	3
19	Cladocopium	A	T1	x468_875_583591369112_7_3028455_n_a	0	0	0	0	3
19	Cladocopium	A	T1	x469_917_624095241833_7_3063865_n_a	0	0	0	0	3
19	Cladocopium	A	T1	x47_285_145165824562_1_4464246_usujirene	0.550439	0.0264651	0.520422	0.570413	3
19	Cladocopium	A	T1	x470_642_428077831455_7_3080363_dgcc_28_7	0.298568	0.0161915	0.284039	0.316023	3
19	Cladocopium	A	T1	x471_480_340039084874_7_314541_spectral_match_to_1_1z_hexadecenyl_sn_glycero_3_phosphocholine_from_nist14	0.748803	0.0146513	0.732049	0.759214	3
19	Cladocopium	A	T1	x472_959_6752108674_7_317519_n_a	0	0	0	0	3
19	Cladocopium	A	T1	x473_498_374257065746_7_323989_dgts_18_2	0	0	0	0	3
19	Cladocopium	A	T1	x474_508_303657087135_7_3258_n_a	0	0	0	0	3
19	Cladocopium	A	T1	x475_492_341874178254_7_3259788_n_a	0	0	0	0	3
19	Cladocopium	A	T1	x476_488_29495380694_7_3272986_n_a	0.0812016	0.140645	0	0.243605	3
19	Cladocopium	A	T1	x477_502_322261831002_7_3283_spectral_match_to_1_1z_hexadecenyl_sn_glycero_3_phosphocholine_from_nist14	0.294967	0.000967293	0.293883	0.295744	3
19	Cladocopium	A	T1	x479_472_300046688808_7_339548_n_a	0.171832	0.14884	0	0.260712	3
19	Cladocopium	A	T1	x48_367_149172459751_1_4685585_n_a	0.338175	0.004085	0.334166	0.342332	3
19	Cladocopium	A	T1	x480_532_34266897134_7_3432965_n_a	0.197668	0.17124	0	0.300826	3
19	Cladocopium	A	T1	x481_672_410375081547_7_345115_n_a	0	0	0	0	3
19	Cladocopium	A	T1	x482_444_268762478556_7_3457136_n_a	0.182699	0.158371	0	0.280924	3
19	Cladocopium	A	T1	x483_508_343642690022_7_3468676_n_a	0.200902	0.174247	0	0.31088	3
19	Cladocopium	A	T1	x484_536_372937975633_7_3476024_n_a	0	0	0	0	3
19	Cladocopium	A	T1	x485_560_375557744389_7_355388_n_a	0	0	0	0	3
19	Cladocopium	A	T1	x486_537_298361821233_7_3561473_n_a	0	0	0	0	3
19	Cladocopium	A	T1	x487_513_299749232645_7_3606987_n_a	0	0	0	0	3
19	Cladocopium	A	T1	x488_546_351891178877_7_3709373_pc_20_3_0_0_m_h_c28h53n1o7p1	0.18297	0.158523	0	0.279041	3
19	Cladocopium	A	T1	x489_474_302533956803_7_376461_n_a	0	0	0	0	3
19	Cladocopium	A	T1	x49_254_138691524606_1_4831879_n_a	0.100564	0.174181	0	0.301691	3
19	Cladocopium	A	T1	x490_468_33921158721_7_380937_n_a	0.0912017	0.157966	0	0.273605	3
19	Cladocopium	A	T1	x491_496_333891526828_7_392894_pc_0_0_16_0_m_h_c24h51n1o7p1	0.1084	0.187755	0	0.325201	3
19	Cladocopium	A	T1	x492_383_275716834582_7_396351_n_a	0.34171	0.0272772	0.310264	0.358978	3
19	Cladocopium	A	T1	x493_372_343421577065_7_399701_n_a	0.185401	0.161551	0	0.295947	3
19	Cladocopium	A	T1	x494_217_162294956582_7_4001637_n_a	0.0875922	0.151714	0	0.262776	3
19	Cladocopium	A	T1	x495_367_280974668163_7_4007225_n_a	0.393856	0.0305668	0.35916	0.416812	3
19	Cladocopium	A	T1	x496_389_262805383955_7_402991_n_a	0.0883578	0.15304	0	0.265073	3
19	Cladocopium	A	T1	x497_365_264161074724_7_4047055_n_a	0.197816	0.171374	0	0.301265	3
19	Cladocopium	A	T1	x498_379_279972811954_7_407388_n_a	0.294466	0.0366641	0.270142	0.336636	3
19	Cladocopium	A	T1	x499_446_336229601186_7_4075217_n_a	0.289715	0.0128509	0.276139	0.301692	3
19	Cladocopium	A	T1	x5_174_113022443761_1_0423181_n_a	0	0	0	0	3
19	Cladocopium	A	T1	x50_240_159147148227_1_4892334_n_a	0	0	0	0	3
19	Cladocopium	A	T1	x500_346_180462574783_7_411034_n_a	0.28618	0.0146676	0.273524	0.302255	3
19	Cladocopium	A	T1	x501_349_27060504678_7_41129_n_a	0.329264	0.0214621	0.304572	0.343436	3
19	Cladocopium	A	T1	x502_280_187166127086_7_4118695_n_a	0.0892914	0.154657	0	0.267874	3
19	Cladocopium	A	T1	x503_159_115429470273_7_419364_n_a	0.492784	0.0242704	0.472887	0.519824	3
19	Cladocopium	A	T1	x504_266_172678566886_7_4195094_n_a	0.743571	0.647843	0	1.18625	3
19	Cladocopium	A	T1	x505_506_356482458482_7_4212117_n_a	0.0834189	0.144486	0	0.250257	3
19	Cladocopium	A	T1	x506_249_145845827878_7_4215975_n_a	0.431412	0.0182127	0.417349	0.451985	3
19	Cladocopium	A	T1	x507_131_084199072151_7_4220386_n_a	0.405806	0.0188532	0.391676	0.427214	3
19	Cladocopium	A	T1	x508_117_068582843712_7_422207_n_a	0.367873	0.0116829	0.35974	0.381261	3
19	Cladocopium	A	T1	x509_267_17505481785_7_425668_n_a	0.189172	0.327656	0	0.567516	3
19	Cladocopium	A	T1	x51_201_008794160045_1_5313923_n_a	0.181379	0.157186	0	0.277854	3
19	Cladocopium	A	T1	x510_268_177401725877_7_4285326_n_a	0	0	0	0	3
19	Cladocopium	A	T1	x511_294_203033229974_7_4329653_n_a	0.27925	0.00830163	0.270738	0.287324	3
19	Cladocopium	A	T1	x512_336_212545954686_7_433262_n_a	0.32222	0.011446	0.312141	0.334664	3
19	Cladocopium	A	T1	x514_498_374611496375_7_4471307_dgts_18_2	0	0	0	0	3
19	Cladocopium	A	T1	x515_597_432328833588_7_4499197_n_a	0	0	0	0	3
19	Cladocopium	A	T1	x516_372_27078987322_7_453144_n_a	0.125522	0.217411	0	0.376567	3
19	Cladocopium	A	T1	x517_508_343646741669_7_4562006_n_a	0	0	0	0	3
19	Cladocopium	A	T1	x518_337_232522634689_7_459785_n_a	0	0	0	0	3
19	Cladocopium	A	T1	x519_423_305357424981_7_4659896_n_a	0	0	0	0	3
19	Cladocopium	A	T1	x52_239_175491632172_1_5385121_n_a	0	0	0	0	3
19	Cladocopium	A	T1	x520_518_399631421227_7_468998_n_a	0.360522	0.0225965	0.344453	0.38636	3
19	Cladocopium	A	T1	x521_582_357308799573_7_4717026_n_a	0.334366	0.0393695	0.289764	0.36428	3
19	Cladocopium	A	T1	x522_377_225328276661_7_473825_n_a	0.0882724	0.152892	0	0.264817	3
19	Cladocopium	A	T1	x523_587_313703712066_7_4743476_n_a	0.0900876	0.156036	0	0.270263	3
19	Cladocopium	A	T1	x524_546_350889481616_7_4789753_pc_20_3_0_0_m_h_c28h53n1o7p1	0	0	0	0	3
19	Cladocopium	A	T1	x525_193_120653558774_7_4840865_n_a	0.278106	0.00821003	0.268769	0.284196	3
19	Cladocopium	A	T1	x526_254_172104901448_7_5043907_n_a	0.368568	0.00883547	0.360471	0.377992	3
19	Cladocopium	A	T1	x527_372_270418415447_7_5069065_n_a	0.302175	0.0339189	0.265367	0.332172	3
19	Cladocopium	A	T1	x528_472_353673061306_7_508633_n_a	0.301554	0.0099032	0.294584	0.31289	3
19	Cladocopium	A	T1	x529_524_389104838064_7_5227547_dgts_20_3	0	0	0	0	3
19	Cladocopium	A	T1	x53_311_126724025446_1_6042564_n_a	0.117778	0.203998	0	0.353335	3
19	Cladocopium	A	T1	x531_518_315573764395_7_523889_spectral_match_to_1_hexadecanoyl_sn_glycero_3_phosphocholine_from_nist14	0.20339	0.176144	0	0.3061	3
19	Cladocopium	A	T1	x532_524_292022387817_7_524991_n_a	0.0884872	0.153264	0	0.265462	3
19	Cladocopium	A	T1	x533_319_223757793483_7_5264254_n_a	0	0	0	0	3
19	Cladocopium	A	T1	x534_991_665769434766_7_5300107_n_a	0.227839	0.197767	0	0.355126	3
19	Cladocopium	A	T1	x535_496_333619246391_7_5302386_spectral_match_to_lyso_pc_16_0_from_nist14	0.737771	0.0568915	0.687729	0.79965	3
19	Cladocopium	A	T1	x536_582_357533928266_7_5519714_n_a	0	0	0	0	3
19	Cladocopium	A	T1	x537_534_357725559624_7_5537825_n_a	0	0	0	0	3
19	Cladocopium	A	T1	x538_386_229181665899_7_562946_n_a	0.336059	0.0250141	0.311822	0.361784	3
19	Cladocopium	A	T1	x539_414_259448777463_7_565271_n_a	0.280088	0.0141978	0.26536	0.293688	3
19	Cladocopium	A	T1	x54_285_145192570491_1_6797271_usujirene	0.555198	0.0251377	0.529351	0.579561	3
19	Cladocopium	A	T1	x540_295_187685860132_7_578494_n_a	0	0	0	0	3
19	Cladocopium	A	T1	x541_249_181916407789_7_5791664_n_a	0	0	0	0	3
19	Cladocopium	A	T1	x542_309_203405966732_7_580308_n_a	0.360464	0.0341012	0.325925	0.394109	3
19	Cladocopium	A	T1	x543_440_333551304818_7_5803437_n_a	0.209958	0.182067	0	0.324234	3
19	Cladocopium	A	T1	x544_341_228935741867_7_580674_n_a	0.351837	0.0349026	0.315922	0.385631	3
19	Cladocopium	A	T1	x545_277_176431772934_7_5807004_n_a	0.314088	0.026066	0.288075	0.340207	3
19	Cladocopium	A	T1	x546_386_28649737198_7_5811186_n_a	0.355212	0.0371251	0.315953	0.389752	3
19	Cladocopium	A	T1	x547_358_255598936749_7_581322_n_a	0.406224	0.0480188	0.356346	0.452137	3
19	Cladocopium	A	T1	x548_392_274714973932_7_5817857_n_a	0	0	0	0	3
19	Cladocopium	A	T1	x549_395_24892466002_7_589227_n_a	0.288394	0.0181891	0.272267	0.30811	3
19	Cladocopium	A	T1	x55_166_086274884315_1_7041941_massbank_ua005501_l_phenylalanine_2s_2_azaniumyl_3_phenylpropanoate	0.146832	0.25432	0	0.440495	3
19	Cladocopium	A	T1	x551_367_218421220457_7_6042976_n_a	0.381507	0.0292075	0.354843	0.412723	3
19	Cladocopium	A	T1	x552_534_357670820966_7_6059785_n_a	0.179118	0.155148	0	0.271592	3
19	Cladocopium	A	T1	x553_470_286731694215_7_616021_n_a	0.29638	0.00658427	0.289115	0.301954	3
19	Cladocopium	A	T1	x554_572_365052139761_7_6163135_pc_22_4_0_0_m_h_c30h55n1o7p1	0.29719	0.0076743	0.288486	0.302984	3
19	Cladocopium	A	T1	x555_379_280153220088_7_618719_n_a	0.190858	0.165395	0	0.292249	3
19	Cladocopium	A	T1	x556_392_274449785239_7_621819_n_a	0	0	0	0	3
19	Cladocopium	A	T1	x557_319_223412632982_7_63475_n_a	0	0	0	0	3
19	Cladocopium	A	T1	x558_386_120991523708_7_6377425_n_a	0.285292	0.00485084	0.279902	0.289306	3
19	Cladocopium	A	T1	x559_289_177235353723_7_6379046_n_a	0.315484	0.00232333	0.31293	0.317471	3
19	Cladocopium	A	T1	x56_120_080827402987_1_7139175_n_a	0.226594	0.197253	0	0.359898	3
19	Cladocopium	A	T1	x560_330_202223819892_7_6381483_n_a	0.269894	0.00410656	0.265868	0.274077	3
19	Cladocopium	A	T1	x561_594_374499728642_7_6406026_n_a	0	0	0	0	3
19	Cladocopium	A	T1	x562_306_203607890422_7_641228_n_a	0.362912	0.011014	0.350228	0.370062	3
19	Cladocopium	A	T1	x563_194_115849286299_7_6451354_n_a	0	0	0	0	3
19	Cladocopium	A	T1	x564_280_260443728172_7_6493125_n_a	0.29813	0.00407402	0.294837	0.302686	3
19	Cladocopium	A	T1	x565_298_2713000911_7_649513_n_a	0.313178	0.00573046	0.308128	0.319406	3
19	Cladocopium	A	T1	x566_213_161379609814_7_650053_n_a	0.370172	0.00552682	0.366729	0.376547	3
19	Cladocopium	A	T1	x567_494_356581949306_7_6524925_n_a	0	0	0	0	3
19	Cladocopium	A	T1	x568_345_239464310526_7_6658864_n_a	0.164573	0.143128	0	0.259996	3
19	Cladocopium	A	T1	x569_292_188127116142_7_673625_n_a	0.334859	0.00906102	0.326007	0.344115	3
19	Cladocopium	A	T1	x57_232_155173927532_1_9870428_butyrylcarnitine_40_00_e_v	0	0	0	0	3
19	Cladocopium	A	T1	x570_527_392107538942_7_6741004_n_a	0	0	0	0	3
19	Cladocopium	A	T1	x571_213_161420813543_7_674763_n_a	0	0	0	0	3
19	Cladocopium	A	T1	x572_522_350786427149_7_675126_spectral_match_to_1_9z_octadecenoyl_sn_glycero_3_phosphocholine_from_nist14	0.2839	0.0136345	0.268239	0.293129	3
19	Cladocopium	A	T1	x573_446_287103573805_7_676006_n_a	0	0	0	0	3
19	Cladocopium	A	T1	x574_368_275008558641_7_6777825_n_a	0	0	0	0	3
19	Cladocopium	A	T1	x575_132_100521455262_7_6821566_n_a	0	0	0	0	3
19	Cladocopium	A	T1	x576_349_270468023479_7_6827035_n_a	0.390492	0.026846	0.359736	0.409228	3
19	Cladocopium	A	T1	x577_367_28069199964_7_687112_n_a	0.317198	0.0127546	0.303235	0.328236	3
19	Cladocopium	A	T1	x578_309_202745949893_7_6891923_n_a	0.0987366	0.171017	0	0.29621	3
19	Cladocopium	A	T1	x579_231_172202282201_7_6915274_n_a	0.464651	0.0169125	0.449807	0.483063	3
19	Cladocopium	A	T1	x58_239_175562596135_1_9958382_n_a	0	0	0	0	3
19	Cladocopium	A	T1	x580_272_197646836539_7_692016_n_a	0.323743	0.0101649	0.315048	0.334919	3
19	Cladocopium	A	T1	x581_879_614393711247_7_6945953_n_a	0.195687	0.169785	0	0.303866	3
19	Cladocopium	A	T1	x583_248_198247727707_7_695597_n_a	0.267976	0.0083749	0.262109	0.277567	3
19	Cladocopium	A	T1	x584_118_0851373825_7_6972976_n_a	0	0	0	0	3
19	Cladocopium	A	T1	x585_921_652804620595_7_705803_n_a	0.351309	0.0112647	0.340781	0.363189	3
19	Cladocopium	A	T1	x586_750_992475556424_7_7092032_n_a	0	0	0	0	3
19	Cladocopium	A	T1	x587_302_171696519113_7_711399_n_a	0.289982	0.00838021	0.280432	0.296106	3
19	Cladocopium	A	T1	x588_963_705875835295_7_712947_n_a	0.54208	0.0260561	0.513914	0.565323	3
19	Cladocopium	A	T1	x589_482_356132175763_7_7141304_spectral_match_to_1_hexadecyl_sn_glycero_3_phosphocholine_from_nist14	1.32025	0.102966	1.21138	1.41606	3
19	Cladocopium	A	T1	x59_220_117980857846_2_0925987_massbank_lu087003_pantothenate_pantothenic_acid_3_2r_2_4_dihydroxy_3_3_dimethylbutanoyl_amino_propanoic_acid	0.22889	0.19825	0	0.346538	3
19	Cladocopium	A	T1	x590_335_192990907092_7_715507_n_a	0.304359	0.00501989	0.298661	0.308128	3
19	Cladocopium	A	T1	x591_510_318665463114_7_715502_n_a	0	0	0	0	3
19	Cladocopium	A	T1	x592_1445_05370816626_7_7173185_n_a	0	0	0	0	3
19	Cladocopium	A	T1	x593_504_335341834473_7_725403_n_a	0.208935	0.180946	0	0.314429	3
19	Cladocopium	A	T1	x594_494_35285380482_7_72635_n_a	0.0912208	0.157999	0	0.273662	3
19	Cladocopium	A	T1	x595_991_666612351034_7_7308207_n_a	0.0909909	0.157601	0	0.272973	3
19	Cladocopium	A	T1	x596_280_187180260384_7_7327385_n_a	0.371466	0.0164328	0.35718	0.389424	3
19	Cladocopium	A	T1	x597_992_167210684521_7_7335715_n_a	0	0	0	0	3
19	Cladocopium	A	T1	x598_990_660804626803_7_734077_n_a	0.091297	0.158131	0	0.273891	3
19	Cladocopium	A	T1	x599_991_161259960021_7_7358637_n_a	0.0923457	0.159947	0	0.277037	3
19	Cladocopium	A	T1	x60_122_096713070475_2_3348567_n_a	0.23961	0.212687	0	0.406064	3
19	Cladocopium	A	T1	x600_292_223992168712_7_743418_n_a	0.0893225	0.154711	0	0.267967	3
19	Cladocopium	A	T1	x601_428_332798457139_7_771238_n_a	0	0	0	0	3
19	Cladocopium	A	T1	x602_267_182424153728_7_775191_n_a	0	0	0	0	3
19	Cladocopium	A	T1	x603_367_280348852984_7_7970386_n_a	0.274213	0.00660418	0.267534	0.28074	3
19	Cladocopium	A	T1	x604_650_217948572093_7_8015566_n_a	0.293771	0.00748971	0.28537	0.299749	3
19	Cladocopium	A	T1	x605_609_193098230414_7_8017783_n_a	0.324864	0.00740087	0.316766	0.331278	3
19	Cladocopium	A	T1	x606_400_30137342835_7_8130007_n_a	0.0928204	0.16077	0	0.278461	3
19	Cladocopium	A	T1	x607_396_306204913785_7_814385_n_a	0	0	0	0	3
19	Cladocopium	A	T1	x608_171_139679484604_7_815677_n_a	0.291754	0.0101915	0.280406	0.300125	3
19	Cladocopium	A	T1	x609_545_317695602878_7_8163733_n_a	0.0948054	0.164208	0	0.284416	3
19	Cladocopium	A	T1	x61_232_154963712172_2_3551996_butyrylcarnitine_40_00_e_v	0	0	0	0	3
19	Cladocopium	A	T1	x611_161_130978987846_7_8277636_2_hydroxyoctanoic_acid	0.381699	0.0118603	0.373351	0.395275	3
19	Cladocopium	A	T1	x612_119_084272985505_7_8287573_n_a	0.315492	0.0196747	0.302418	0.33812	3
19	Cladocopium	A	T1	x613_389_262899809865_7_8297706_n_a	0	0	0	0	3
19	Cladocopium	A	T1	x614_269_190813034612_7_8299055_n_a	0.148818	0.257761	0	0.446455	3
19	Cladocopium	A	T1	x615_268_188238739405_7_830185_2_3s_3_hydroxy_4a_8_dimethyl_2_3_4_5_6_7_hexahydro_1h_naphthalen_2_yl_prop_2_enoic_acid	0.518222	0.451981	0	0.830921	3
19	Cladocopium	A	T1	x616_251_16130205397_7_831132_3a_r_4a_s_5s_5a_r_6a_r_5_3_hydroxybutyl_5a_methyl_3_methylidene_3a_4_4a_5_6_6a_hexahydrocyclopropa_f_1_benzofuran_2_one	0.408521	0.0231049	0.393886	0.435157	3
19	Cladocopium	A	T1	x617_133_099598406065_7_831654_n_a	0.289088	0.0151119	0.277132	0.306073	3
19	Cladocopium	A	T1	x618_498_316423829765_7_8327518_n_a	0.310827	0.00833318	0.301781	0.318191	3
19	Cladocopium	A	T1	x62_220_11798960935_2_4102113_massbank_lu087003_pantothenate_pantothenic_acid_3_2r_2_4_dihydroxy_3_3_dimethylbutanoyl_amino_propanoic_acid	0.258645	0.224308	0	0.399847	3
19	Cladocopium	A	T1	x620_510_356309517937_7_8386045_n_a	0.343103	0.0170339	0.332155	0.362728	3
19	Cladocopium	A	T1	x621_331_279646025689_7_8424244_spectral_match_to_1_hexadecanoyl_sn_glycerol_from_nist14	0	0	0	0	3
19	Cladocopium	A	T1	x622_515_313010429723_7_8523364_n_a	0.0881989	0.152765	0	0.264597	3
19	Cladocopium	A	T1	x623_538_388051099379_7_8531194_n_a	0	0	0	0	3
19	Cladocopium	A	T1	x624_331_279976934947_7_8607593_spectral_match_to_1_hexadecanoyl_sn_glycerol_from_nist14	0	0	0	0	3
19	Cladocopium	A	T1	x625_508_372356668547_7_8634434_spectral_match_to_1_1z_octadecenyl_sn_glycero_3_phosphocholine_from_nist14	0.323979	0.0165677	0.309589	0.342091	3
19	Cladocopium	A	T1	x626_570_326147542216_7_8681293_n_a	0	0	0	0	3
19	Cladocopium	A	T1	x627_333_239187537583_7_8690944_n_a	0	0	0	0	3
19	Cladocopium	A	T1	x628_484_263055741991_7_8739295_n_a	0.309012	0.0118147	0.301545	0.322633	3
19	Cladocopium	A	T1	x629_496_370430008404_7_87586_n_a	0.0810039	0.140303	0	0.243012	3
19	Cladocopium	A	T1	x63_345_202291442843_2_8351333_n_a	0.293137	0.00294845	0.290352	0.296225	3
19	Cladocopium	A	T1	x630_512_297449829447_7_8765893_n_a	0	0	0	0	3
19	Cladocopium	A	T1	x632_475_318147858471_7_895847_n_a	0.175847	0.152345	0	0.267921	3
19	Cladocopium	A	T1	x633_388_244926811273_7_9084682_n_a	0.316047	0.0196898	0.299009	0.337603	3
19	Cladocopium	A	T1	x634_526_347848607005_7_92756_n_a	0.284639	0.00462602	0.280252	0.289472	3
19	Cladocopium	A	T1	x635_395_312358285787_7_9283867_n_a	0.0911029	0.157795	0	0.273309	3
19	Cladocopium	A	T1	x636_118_085149456193_7_9347405_l_norvaline_60_0_e_v	0	0	0	0	3
19	Cladocopium	A	T1	x637_503_271697586942_7_9387755_n_a	0.176098	0.152507	0	0.264795	3
19	Cladocopium	A	T1	x638_498_316141838861_7_9424095_n_a	0.361899	0.00881913	0.352362	0.36976	3
19	Cladocopium	A	T1	x639_542_341535299372_7_94266_n_a	0	0	0	0	3
19	Cladocopium	A	T1	x64_205_097365874264_2_8967445_spectral_match_to_l_tryptophan_from_nist14	0.382425	0.0953153	0.308807	0.490088	3
19	Cladocopium	A	T1	x640_306_203751567986_7_9482117_n_a	0	0	0	0	3
19	Cladocopium	A	T1	x641_426_260630246693_7_958622_n_a	0	0	0	0	3
19	Cladocopium	A	T1	x642_470_286528075824_7_963642_n_a	0.359692	0.0139715	0.344807	0.372522	3
19	Cladocopium	A	T1	x643_648_384770091544_7_964669_n_a	0.309639	0.00557938	0.306146	0.316074	3
19	Cladocopium	A	T1	x644_454_290242607964_7_966027_n_a	0.359864	0.00461945	0.355338	0.364571	3
19	Cladocopium	A	T1	x645_553_327421701662_7_966202_n_a	0.399282	0.0138049	0.38608	0.41362	3
19	Cladocopium	A	T1	x646_631_355301188447_7_9662075_n_a	0.393568	0.0133442	0.382531	0.408398	3
19	Cladocopium	A	T1	x647_570_350199398406_7_96629_n_a	0.279128	0.00574686	0.274486	0.285556	3
19	Cladocopium	A	T1	x648_510_356380341695_7_967869_n_a	0	0	0	0	3
19	Cladocopium	A	T1	x649_475_239207713982_7_9679203_n_a	0.0864252	0.149693	0	0.259276	3
19	Cladocopium	A	T1	x65_188_070981069651_2_898839_spectral_match_to_abrine_from_nist14	0.351409	0.0881739	0.27781	0.449135	3
19	Cladocopium	A	T1	x650_508_337065106899_7_9679594_n_a	0.103313	0.178943	0	0.309939	3
19	Cladocopium	A	T1	x651_613_344318905321_7_968353_n_a	0.300992	0.00806468	0.293942	0.309786	3
19	Cladocopium	A	T1	x652_331_22324951967_7_9724407_n_a	0	0	0	0	3
19	Cladocopium	A	T1	x653_515_313019670911_7_9762564_n_a	0	0	0	0	3
19	Cladocopium	A	T1	x654_363_286128876184_7_983904_n_a	0	0	0	0	3
19	Cladocopium	A	T1	x655_514_310475399823_8_010367_n_a	0	0	0	0	3
19	Cladocopium	A	T1	x656_294_203162353923_8_02168_n_a	0.260982	0.22655	0	0.406994	3
19	Cladocopium	A	T1	x657_491_23512274046_8_023493_n_a	0	0	0	0	3
19	Cladocopium	A	T1	x658_486_280340074829_8_0287895_n_a	0.203289	0.17617	0	0.311347	3
19	Cladocopium	A	T1	x659_504_320289396882_8_033811_n_a	0	0	0	0	3
19	Cladocopium	A	T1	x66_553_278510071147_3_1726458_n_a	0	0	0	0	3
19	Cladocopium	A	T1	x660_396_305974882008_8_040315_n_a	0	0	0	0	3
19	Cladocopium	A	T1	x661_414_259606484459_8_049505_n_a	0.318895	0.00573149	0.314477	0.325371	3
19	Cladocopium	A	T1	x662_496_370226467238_8_051307_n_a	0.347965	0.0126825	0.336021	0.361275	3
19	Cladocopium	A	T1	x663_349_270661038813_8_068925_n_a	0.188415	0.163268	0	0.288211	3
19	Cladocopium	A	T1	x664_648_384818239892_8_079085_n_a	0.288459	0.000748776	0.287718	0.289215	3
19	Cladocopium	A	T1	x665_468_356934634947_8_082395_n_a	0	0	0	0	3
19	Cladocopium	A	T1	x667_608_424360900934_8_083457_n_a	0	0	0	0	3
19	Cladocopium	A	T1	x668_456_305921656716_8_104476_n_a	0	0	0	0	3
19	Cladocopium	A	T1	x669_510_3510712157_8_106142_n_a	0.344767	0.0102478	0.338203	0.356576	3
19	Cladocopium	A	T1	x67_144_081122105789_3_2021728_massbank_pr310882_tryptophanol_not_validated	0.0956588	0.165686	0	0.286976	3
19	Cladocopium	A	T1	x670_396_305759673293_8_110026_n_a	0	0	0	0	3
19	Cladocopium	A	T1	x671_433_230999831562_8_110775_n_a	0.336702	0.00510983	0.33087	0.340393	3
19	Cladocopium	A	T1	x672_428_27545510749_8_111321_n_a	0.550405	0.0217628	0.525703	0.566752	3
19	Cladocopium	A	T1	x673_554_378806145904_8_116097_n_a	0	0	0	0	3
19	Cladocopium	A	T1	x674_305_207644188407_8_120868_n_a	0.0926911	0.160546	0	0.278073	3
19	Cladocopium	A	T1	x675_506_18373630431_8_122326_n_a	0.115778	0.200533	0	0.347334	3
19	Cladocopium	A	T1	x676_369_25919214172_8_123334_n_a	0.197142	0.171279	0	0.309418	3
19	Cladocopium	A	T1	x677_337_23335916801_8_123413_n_a	0.199086	0.172995	0	0.312804	3
19	Cladocopium	A	T1	x678_386_286518967414_8_124373_n_a	0.242236	0.210732	0	0.383339	3
19	Cladocopium	A	T1	x679_440_27395964689_8_124407_n_a	0.311777	0.0067931	0.305724	0.319124	3
19	Cladocopium	A	T1	x68_161_107763315312_3_2029498_n_a	0	0	0	0	3
19	Cladocopium	A	T1	x680_508_18201529356_8_124727_n_a	0.25101	0.217409	0	0.38003	3
19	Cladocopium	A	T1	x681_414_315943312596_8_125239_n_a	0.196457	0.170839	0	0.310165	3
19	Cladocopium	A	T1	x682_482_319842274238_8_136518_spectral_match_to_1_pentadecanoyl_sn_glycero_3_phosphocholine_from_nist14	0	0	0	0	3
19	Cladocopium	A	T1	x683_118_085205119677_8_139244_n_a	0.195529	0.169463	0	0.299915	3
19	Cladocopium	A	T1	x684_500_331879022379_8_140728_n_a	0.102127	0.176888	0	0.30638	3
19	Cladocopium	A	T1	x685_477_255493583507_8_142459_n_a	0.0877686	0.15202	0	0.263306	3
19	Cladocopium	A	T1	x686_335_254879354122_8_144283_n_a	0.304541	0.0290816	0.275695	0.333853	3
19	Cladocopium	A	T1	x687_452_274699867733_8_14853_n_a	0.187399	0.162352	0	0.285491	3
19	Cladocopium	A	T1	x688_480_305125971971_8_150625_n_a	0	0	0	0	3
19	Cladocopium	A	T1	x689_652_546075205701_8_150667_n_a	0.30994	0.0187596	0.296808	0.331426	3
19	Cladocopium	A	T1	x69_553_774926601175_3_2451112_n_a	0	0	0	0	3
19	Cladocopium	A	T1	x690_484_263058702606_8_151835_n_a	0.185004	0.160306	0	0.282798	3
19	Cladocopium	A	T1	x691_640_542100420101_8_156619_n_a	0.338521	0.018559	0.325705	0.359803	3
19	Cladocopium	A	T1	x692_648_384621945138_8_160198_n_a	0.0854306	0.14797	0	0.256292	3
19	Cladocopium	A	T1	x693_553_326803819887_8_163443_n_a	0.258219	0.0130298	0.243216	0.266703	3
19	Cladocopium	A	T1	x694_524_366651282675_8_164867_spectral_match_to_1_stearoyl_2_hydroxy_sn_glycero_3_phosphocholine_from_nist14	0.46895	0.024052	0.446251	0.494158	3
19	Cladocopium	A	T1	x695_546_346377266078_8_168639_spectral_match_to_1_stearoyl_2_hydroxy_sn_glycero_3_phosphocholine_from_nist14	0	0	0	0	3
19	Cladocopium	A	T1	x696_608_425967316912_8_1791725_n_a	0	0	0	0	3
19	Cladocopium	A	T1	x697_472_301971958356_8_181368_n_a	0.111295	0.192768	0	0.333884	3
19	Cladocopium	A	T1	x698_624_417605790534_8_188947_n_a	0	0	0	0	3
19	Cladocopium	A	T1	x699_357_239232086292_8_190548_n_a	0	0	0	0	3
19	Cladocopium	A	T1	x7_180_101918602042_1_0482761_n_a	0.380074	0.0591078	0.343867	0.448283	3
19	Cladocopium	A	T1	x70_253_191861995167_3_3225343_n_a	0	0	0	0	3
19	Cladocopium	A	T1	x700_529_320823467202_8_194781_n_a	0.285655	0.0138934	0.276764	0.301665	3
19	Cladocopium	A	T1	x701_468_354896420531_8_198113_n_a	0.0923292	0.159919	0	0.276987	3
19	Cladocopium	A	T1	x702_416_274428509363_8_198131_n_a	0.209912	0.181937	0	0.322196	3
19	Cladocopium	A	T1	x703_213_161480455838_8_203874_n_a	0.36988	0.0204998	0.355611	0.393371	3
19	Cladocopium	A	T1	x704_303_192311652669_8_20417_n_a	0.302969	0.0124852	0.293304	0.317065	3
19	Cladocopium	A	T1	x705_344_21875772642_8_2047825_n_a	0.0960826	0.16642	0	0.288248	3
19	Cladocopium	A	T1	x706_320_220098543723_8_206434_n_a	0.513956	0.0466979	0.484461	0.567796	3
19	Cladocopium	A	T1	x707_321_222743758159_8_2109585_n_a	0	0	0	0	3
19	Cladocopium	A	T1	x708_755_545727324874_8_218595_n_a	0	0	0	0	3
19	Cladocopium	A	T1	x709_393_297287923399_8_231524_n_a	0.109186	0.189116	0	0.327558	3
19	Cladocopium	A	T1	x71_1154_97076975659_3_359276_n_a	0.292486	0.00250196	0.289597	0.29397	3
19	Cladocopium	A	T1	x710_379_280948733834_8_234968_n_a	0.18609	0.163013	0	0.303651	3
19	Cladocopium	A	T1	x711_480_402106722391_8_242833_n_a	0	0	0	0	3
19	Cladocopium	A	T1	x712_686_394409633169_8_24353_n_a	0	0	0	0	3
19	Cladocopium	A	T1	x713_352_320156065373_8_247501_n_a	0	0	0	0	3
19	Cladocopium	A	T1	x714_470_289279030799_8_248083_n_a	0.336458	0.0100941	0.330575	0.348114	3
19	Cladocopium	A	T1	x715_806_504899357476_8_25055_n_a	0	0	0	0	3
19	Cladocopium	A	T1	x716_475_241338523251_8_252269_n_a	0	0	0	0	3
19	Cladocopium	A	T1	x717_500_33524627271_8_253321_n_a	0.317754	0.00409375	0.313174	0.321057	3
19	Cladocopium	A	T1	x718_421_292029294025_8_254735_n_a	0.0888507	0.153894	0	0.266552	3
19	Cladocopium	A	T1	x719_381_297996084932_8_255966_n_a	0.407772	0.047366	0.37	0.460915	3
19	Cladocopium	A	T1	x72_1155_21755213911_3_3595445_n_a	0.296655	0.0019909	0.294484	0.298395	3
19	Cladocopium	A	T1	x720_496_306299770498_8_258944_n_a	0.0887876	0.153785	0	0.266363	3
19	Cladocopium	A	T1	x721_437_28698165141_8_260755_n_a	0.0960707	0.166399	0	0.288212	3
19	Cladocopium	A	T1	x722_397_294426257321_8_266698_n_a	0.35963	0.0424686	0.326479	0.4075	3
19	Cladocopium	A	T1	x723_270_184321206328_8_274252_n_a	0.258676	0.0165408	0.24038	0.272572	3
19	Cladocopium	A	T1	x724_228_174375082605_8_274546_n_a	0.351204	0.0380684	0.307832	0.379085	3
19	Cladocopium	A	T1	x725_349_273586216712_8_280514_n_a	0.191842	0.166382	0	0.296747	3
19	Cladocopium	A	T1	x726_363_289247482091_8_282169_n_a	0.219285	0.191835	0	0.356062	3
19	Cladocopium	A	T1	x727_428_279651008419_8_284081_n_a	0.440332	0.00802112	0.434642	0.449506	3
19	Cladocopium	A	T1	x728_472_304260537613_8_284627_n_a	0	0	0	0	3
19	Cladocopium	A	T1	x729_433_235505987294_8_286405_n_a	0.319885	0.00408558	0.315202	0.322721	3
19	Cladocopium	A	T1	x73_343_186730523433_3_4150481_n_a	0	0	0	0	3
19	Cladocopium	A	T1	x730_459_250504824813_8_287096_n_a	0.311557	0.00923911	0.301903	0.320316	3
19	Cladocopium	A	T1	x731_454_294978998024_8_287753_n_a	0.416091	0.0147693	0.40426	0.432644	3
19	Cladocopium	A	T1	x732_526_313489656012_8_288495_n_a	0.0863372	0.14954	0	0.259012	3
19	Cladocopium	A	T1	x733_498_284623168159_8_292725_n_a	0.109221	0.189176	0	0.327663	3
19	Cladocopium	A	T1	x734_377_305619601566_8_295309_n_a	0.34198	0.0287672	0.315909	0.372841	3
19	Cladocopium	A	T1	x735_806_513108498197_8_296311_n_a	0	0	0	0	3
19	Cladocopium	A	T1	x736_442_294625492683_8_300469_n_a	0.201191	0.175219	0	0.320317	3
19	Cladocopium	A	T1	x737_247_168511104166_8_301158_n_a	0.314002	0.0085669	0.304818	0.321776	3
19	Cladocopium	A	T1	x738_367_284453824357_8_305368_n_a	0.0855204	0.148126	0	0.256561	3
19	Cladocopium	A	T1	x739_488_299851199354_8_324505_n_a	0.0919224	0.159214	0	0.275767	3
19	Cladocopium	A	T1	x74_390_132282123978_3_4243164_n_a	0	0	0	0	3
19	Cladocopium	A	T1	x740_493_254937405379_8_326918_n_a	0	0	0	0	3
19	Cladocopium	A	T1	x741_636_460853657942_8_342568_n_a	0	0	0	0	3
19	Cladocopium	A	T1	x742_538_349789018492_8_3431635_n_a	0	0	0	0	3
19	Cladocopium	A	T1	x743_359_258852876349_8_343665_n_a	0	0	0	0	3
19	Cladocopium	A	T1	x744_496_306715902732_8_349415_n_a	0.0930665	0.161196	0	0.2792	3
19	Cladocopium	A	T1	x745_424_248591181455_8_356859_n_a	0.116487	0.201761	0	0.34946	3
19	Cladocopium	A	T1	x746_468_344452595697_8_360984_n_a	0.334671	0.0101835	0.324271	0.344624	3
19	Cladocopium	A	T1	x747_631_361874156169_8_36572_n_a	0.265611	0.00316436	0.262244	0.268524	3
19	Cladocopium	A	T1	x748_1019_77303312839_8_36836_n_a	0.310556	0.0206108	0.287633	0.327559	3
19	Cladocopium	A	T1	x749_510_392892062375_8_369175_spectral_match_to_lyso_paf_c_18_from_nist14	0.767307	0.0533821	0.716649	0.823049	3
19	Cladocopium	A	T1	x75_447_156091644522_3_4423075_n_a	0	0	0	0	3
19	Cladocopium	A	T1	x750_537_350959482504_8_372159_n_a	0	0	0	0	3
19	Cladocopium	A	T1	x751_553_332020967344_8_372589_n_a	0.30784	0.00404533	0.304449	0.312317	3
19	Cladocopium	A	T1	x752_676_419338130712_8_373238_n_a	0	0	0	0	3
19	Cladocopium	A	T1	x753_613_349910099349_8_373623_n_a	0.290281	0.00711009	0.283833	0.297906	3
19	Cladocopium	A	T1	x754_648_390791987377_8_37678_n_a	0.36235	0.000812249	0.361554	0.363178	3
19	Cladocopium	A	T1	x755_522_389696895862_8_377537_n_a	0	0	0	0	3
19	Cladocopium	A	T1	x756_532_371543701911_8_388833_spectral_match_to_lyso_paf_c_18_from_nist14	0.340786	0.00622021	0.33451	0.346949	3
19	Cladocopium	A	T1	x757_630_354539658427_8_390715_n_a	0	0	0	0	3
19	Cladocopium	A	T1	x758_486_285339772106_8_400283_n_a	0.286814	0.010026	0.280207	0.29835	3
19	Cladocopium	A	T1	x759_769_568843333099_8_408939_n_a	0	0	0	0	3
19	Cladocopium	A	T1	x76_714_286507600068_3_463339_n_a	0.177714	0.153963	0	0.270793	3
19	Cladocopium	A	T1	x760_510_203013192032_8_428997_n_a	0.309204	0.0112458	0.297707	0.32018	3
19	Cladocopium	A	T1	x761_456_310422207769_8_429048_n_a	0	0	0	0	3
19	Cladocopium	A	T1	x762_502_353414402468_8_429964_n_a	0	0	0	0	3
19	Cladocopium	A	T1	x763_435_251182564153_8_430127_n_a	0.0930444	0.161158	0	0.279133	3
19	Cladocopium	A	T1	x764_430_295767864997_8_431512_n_a	0.422228	0.0153682	0.409733	0.439389	3
19	Cladocopium	A	T1	x765_512_37238139392_8_435211_n_a	0.302948	0.00479894	0.297429	0.306139	3
19	Cladocopium	A	T1	x766_528_332776313163_8_43621_n_a	0.0873359	0.15127	0	0.262008	3
19	Cladocopium	A	T1	x767_500_30027816144_8_43717_n_a	0.329614	0.0381249	0.28732	0.36134	3
19	Cladocopium	A	T1	x768_394_293651266558_8_437182_n_a	0	0	0	0	3
19	Cladocopium	A	T1	x769_458_326511953089_8_438162_n_a	0.116205	0.201273	0	0.348615	3
19	Cladocopium	A	T1	x77_246_169876829021_3_51285_isovalerylcarnitine_40_00_e_v	0.313691	0.00795841	0.305557	0.321462	3
19	Cladocopium	A	T1	x770_474_321888034783_8_439309_n_a	0	0	0	0	3
19	Cladocopium	A	T1	x771_484_343325496915_8_453011_n_a	0.180437	0.156328	0	0.275171	3
19	Cladocopium	A	T1	x772_644_386747351458_8_454894_n_a	0	0	0	0	3
19	Cladocopium	A	T1	x773_538_388126157435_8_460551_n_a	0.261067	0.00774849	0.252506	0.2676	3
19	Cladocopium	A	T1	x774_562_38770659183_8_464698_n_a	0	0	0	0	3
19	Cladocopium	A	T1	x775_468_310126511641_8_465311_n_a	0.16679	0.144445	0	0.250704	3
19	Cladocopium	A	T1	x776_480_310055877626_8_467027_n_a	0.337897	0.0154315	0.325262	0.355096	3
19	Cladocopium	A	T1	x777_500_336880988949_8_470283_n_a	0	0	0	0	3
19	Cladocopium	A	T1	x778_485_265001741173_8_472099_n_a	0	0	0	0	3
19	Cladocopium	A	T1	x779_531_341702910633_8_4756775_n_a	0.187879	0.163264	0	0.295283	3
19	Cladocopium	A	T1	x78_1080_19382138969_3_6554756_n_a	0	0	0	0	3
19	Cladocopium	A	T1	x780_508_343033624307_8_478343_n_a	0.307584	0.00947789	0.296743	0.314303	3
19	Cladocopium	A	T1	x781_524_337915040081_8_482511_n_a	0	0	0	0	3
19	Cladocopium	A	T1	x782_454_294586265119_8_487949_n_a	0.082231	0.142428	0	0.246693	3
19	Cladocopium	A	T1	x783_504_174713831026_8_496461_n_a	0.211211	0.184212	0	0.338644	3
19	Cladocopium	A	T1	x784_506_172291077874_8_496841_n_a	0.299715	0.037953	0.262317	0.3382	3
19	Cladocopium	A	T1	x785_420_313488704809_8_498763_n_a	0.306757	0.0299923	0.27407	0.333011	3
19	Cladocopium	A	T1	x786_603_225492440486_8_498964_n_a	0.196627	0.170702	0	0.306882	3
19	Cladocopium	A	T1	x787_426_264779529784_8_499853_n_a	0.386803	0.0391347	0.346696	0.424887	3
19	Cladocopium	A	T1	x788_534_204086106186_8_505063_n_a	0.167301	0.145263	0	0.261396	3
19	Cladocopium	A	T1	x789_431_219796402596_8_506808_n_a	0	0	0	0	3
19	Cladocopium	A	T1	x79_1080_44605903927_3_658294_n_a	0	0	0	0	3
19	Cladocopium	A	T1	x790_774_584450574515_8_514272_dgcc_36_5	0.102792	0.178041	0	0.308377	3
19	Cladocopium	A	T1	x791_447_326403231672_8_514471_n_a	0	0	0	0	3
19	Cladocopium	A	T1	x792_472_305281799639_8_523235_n_a	0.314059	0.00794606	0.305826	0.321683	3
19	Cladocopium	A	T1	x793_524_37202611879_8_525789_n_a	0.0803921	0.139243	0	0.241176	3
19	Cladocopium	A	T1	x794_450_264466099212_8_52801_n_a	0	0	0	0	3
19	Cladocopium	A	T1	x795_498_28442288731_8_539192_n_a	0.0929746	0.161037	0	0.278924	3
19	Cladocopium	A	T1	x796_500_337008842878_8_544675_n_a	0.0896473	0.155274	0	0.268942	3
19	Cladocopium	A	T1	x797_670_403875090496_8_550149_n_a	0	0	0	0	3
19	Cladocopium	A	T1	x798_461_265385764407_8_550747_n_a	0.0866599	0.150099	0	0.25998	3
19	Cladocopium	A	T1	x799_496_400927175444_8_559652_n_a	0.0909293	0.157494	0	0.272788	3
19	Cladocopium	A	T1	x8_138_055007564319_1_0501333_homarine	0	0	0	0	3
19	Cladocopium	A	T1	x800_397_295239356055_8_560172_n_a	0.199838	0.173847	0	0.316233	3
19	Cladocopium	A	T1	x801_442_352241290628_8_562367_n_a	0.189199	0.16412	0	0.293201	3
19	Cladocopium	A	T1	x802_414_320062611364_8_565188_n_a	0.301503	0.0434834	0.255854	0.342436	3
19	Cladocopium	A	T1	x803_527_312224422812_8_566525_n_a	0.180316	0.156282	0	0.276692	3
19	Cladocopium	A	T1	x804_381_299085432022_8_573697_n_a	0.336833	0.0258037	0.311433	0.363023	3
19	Cladocopium	A	T1	x805_496_343934117104_8_58043_n_a	0.300166	0.00589568	0.293397	0.304177	3
19	Cladocopium	A	T1	x806_456_310575935179_8_591604_n_a	0.214974	0.186181	0	0.324203	3
19	Cladocopium	A	T1	x807_800_604066389149_8_59225_dgcc_38_6	0.355164	0.0255388	0.325749	0.371686	3
19	Cladocopium	A	T1	x808_414_263807787308_8_5932_n_a	0.174819	0.151885	0	0.274381	3
19	Cladocopium	A	T1	x809_487_282966142511_8_6044235_n_a	0	0	0	0	3
19	Cladocopium	A	T1	x810_364_293062670947_8_612383_n_a	0	0	0	0	3
19	Cladocopium	A	T1	x812_480_404584367303_8_617264_n_a	0.279507	0.0175623	0.259644	0.292977	3
19	Cladocopium	A	T1	x813_349_274259376255_8_621917_n_a	0.32998	0.0294718	0.302582	0.36116	3
19	Cladocopium	A	T1	x814_498_321656972344_8_629481_n_a	0	0	0	0	3
19	Cladocopium	A	T1	x815_666_503308406635_8_645938_n_a	0.0944639	0.163616	0	0.283392	3
19	Cladocopium	A	T1	x816_361_273232020485_8_648746_n_a	0	0	0	0	3
19	Cladocopium	A	T1	x817_452_279344436781_8_655055_n_a	0.19614	0.170899	0	0.313005	3
19	Cladocopium	A	T1	x818_480_310197219742_8_655069_n_a	0.0916353	0.158717	0	0.274906	3
19	Cladocopium	A	T1	x819_426_26448045476_8_658037_n_a	0.289774	0.0284938	0.258939	0.315132	3
19	Cladocopium	A	T1	x82_520_334792287798_4_197993_n_a	0.189369	0.16401	0	0.285985	3
19	Cladocopium	A	T1	x820_820_52993583281_8_660446_n_a	0.0857497	0.148523	0	0.257249	3
19	Cladocopium	A	T1	x821_526_353448937342_8_667935_n_a	0	0	0	0	3
19	Cladocopium	A	T1	x822_473_342429171049_8_669435_n_a	0	0	0	0	3
19	Cladocopium	A	T1	x823_564_403487111651_8_688545_n_a	0	0	0	0	3
19	Cladocopium	A	T1	x824_582_409997499953_8_702491_n_a	0	0	0	0	3
19	Cladocopium	A	T1	x825_502_316980707603_8_72432_n_a	0.293379	0.0118089	0.283286	0.306366	3
19	Cladocopium	A	T1	x826_482_327868470038_8_7272835_n_a	0.185018	0.160268	0	0.280979	3
19	Cladocopium	A	T1	x827_409_330634416233_8_731229_n_a	0.296587	0.0217925	0.277083	0.320109	3
19	Cladocopium	A	T1	x828_458_327726518756_8_743968_n_a	0.0908762	0.157402	0	0.272628	3
19	Cladocopium	A	T1	x829_395_315805428291_8_752043_n_a	0	0	0	0	3
19	Cladocopium	A	T1	x83_564_358955611974_4_2846847_n_a	0.183201	0.158657	0	0.275172	3
19	Cladocopium	A	T1	x830_1173_45403044484_8_756114_n_a	0.312616	0.0127112	0.299031	0.324222	3
19	Cladocopium	A	T1	x831_587_231161636815_8_757463_n_a	0.46504	0.017864	0.44603	0.48148	3
19	Cladocopium	A	T1	x832_425_327202823067_8_76283_n_a	0.0947169	0.164054	0	0.284151	3
19	Cladocopium	A	T1	x833_510_356811552624_8_763792_n_a	0.278026	0.0020493	0.275895	0.279982	3
19	Cladocopium	A	T1	x834_484_343521198002_8_766779_n_a	0.181338	0.157119	0	0.276868	3
19	Cladocopium	A	T1	x835_533_255783858422_8_779326_n_a	0.295747	0.0193855	0.280577	0.317587	3
19	Cladocopium	A	T1	x837_428_280283992443_8_793176_n_a	0.293919	0.0226559	0.271186	0.316497	3
19	Cladocopium	A	T1	x838_536_372659936895_8_79619_n_a	0.0862999	0.149476	0	0.2589	3
19	Cladocopium	A	T1	x839_456_311273841842_8_799625_n_a	0.0874473	0.151463	0	0.262342	3
19	Cladocopium	A	T1	x84_922_658122862679_4_309529_n_a	0	0	0	0	3
19	Cladocopium	A	T1	x840_454_295872686522_8_824657_n_a	0.18017	0.15638	0	0.280695	3
19	Cladocopium	A	T1	x841_482_328608796323_8_825364_n_a	0.170695	0.147961	0	0.262371	3
19	Cladocopium	A	T1	x842_478_295333176006_8_834667_n_a	0	0	0	0	3
19	Cladocopium	A	T1	x843_506_328491539179_8_835577_n_a	0	0	0	0	3
19	Cladocopium	A	T1	x844_498_358796406959_8_841064_n_a	0.255928	0.00637537	0.248869	0.261267	3
19	Cladocopium	A	T1	x845_582_406709437462_8_861201_n_a	0.0961907	0.166607	0	0.288572	3
19	Cladocopium	A	T1	x846_546_379755784779_8_864502_n_a	0.217238	0.188659	0	0.339923	3
19	Cladocopium	A	T1	x847_391_32173926442_8_878162_n_a	0	0	0	0	3
19	Cladocopium	A	T1	x848_335_2588655677_8_9042225_n_a	0	0	0	0	3
19	Cladocopium	A	T1	x85_1025_06003839006_4_309931_n_a	0	0	0	0	3
19	Cladocopium	A	T1	x850_349_273474896583_8_935032_n_a	0.0933842	0.161746	0	0.280153	3
19	Cladocopium	A	T1	x851_480_310602134396_8_960853_n_a	0.0932247	0.16147	0	0.279674	3
19	Cladocopium	A	T1	x852_582_407995553149_8_963479_n_a	0.0955432	0.165486	0	0.28663	3
19	Cladocopium	A	T1	x853_442_352756220913_8_981814_n_a	0.162588	0.140806	0	0.243951	3
19	Cladocopium	A	T1	x854_494_326893343942_8_987009_n_a	0.0818505	0.141769	0	0.245551	3
19	Cladocopium	A	T1	x855_538_422635369335_9_002121_n_a	0.0887153	0.153659	0	0.266146	3
19	Cladocopium	A	T1	x857_349_274638397107_9_016008_n_a	0.291436	0.00545823	0.286514	0.297306	3
19	Cladocopium	A	T1	x859_391_321866931012_9_040941_n_a	0.394318	0.0329813	0.356278	0.41491	3
19	Cladocopium	A	T1	x86_1025_18169929474_4_314319_n_a	0	0	0	0	3
19	Cladocopium	A	T1	x860_768_588690519256_9_138974_pc_o_16_0_20_4_m_h_c44h83n1o7p1	0	0	0	0	3
19	Cladocopium	A	T1	x861_950_588252162367_9_169324_n_a	0	0	0	0	3
19	Cladocopium	A	T1	x863_974_589910993863_9_177021_n_a	0.0966459	0.167396	0	0.289938	3
19	Cladocopium	A	T1	x864_794_603671981608_9_183581_pc_o_18_1_20_4_m_h_c46h85n1o7p1	0	0	0	0	3
19	Cladocopium	A	T1	x865_768_588810956153_9_186932_pc_o_16_0_20_4_m_h_c44h83n1o7p1	0.0940166	0.162841	0	0.28205	3
19	Cladocopium	A	T1	x866_419_295388531437_9_259999_n_a	0	0	0	0	3
19	Cladocopium	A	T1	x867_976_598219808297_9_283899_n_a	0	0	0	0	3
19	Cladocopium	A	T1	x868_363_290063118328_9_307547_n_a	0.311041	0.045428	0.265306	0.356155	3
19	Cladocopium	A	T1	x869_768_588834768706_9_31582_pc_o_16_0_20_4_m_h_c44h83n1o7p1	0.0853256	0.147788	0	0.255977	3
19	Cladocopium	A	T1	x87_315_153254866364_4_3495517_n_a	0	0	0	0	3
19	Cladocopium	A	T1	x870_814_545345628908_9_359832_n_a	0.086839	0.15041	0	0.260517	3
19	Cladocopium	A	T1	x871_786_517856783621_9_360086_mgdg_18_4_18_5	0.0951434	0.164793	0	0.28543	3
19	Cladocopium	A	T1	x872_537_534779125356_9_366491_n_a	0.0934496	0.161859	0	0.280349	3
19	Cladocopium	A	T1	x874_812_531133270897_9_475008_n_a	0	0	0	0	3
19	Cladocopium	A	T1	x875_551_40972203147_9_502085_n_a	0.208894	0.183408	0	0.343524	3
19	Cladocopium	A	T1	x878_788_529716394803_9_539732_n_a	0.10014	0.173447	0	0.300419	3
19	Cladocopium	A	T1	x879_473_343266735647_9_564961_n_a	0	0	0	0	3
19	Cladocopium	A	T1	x88_404_200134849232_4_375923_n_a	0	0	0	0	3
19	Cladocopium	A	T1	x880_814_544375512683_9_585521_n_a	0.0875333	0.151612	0	0.2626	3
19	Cladocopium	A	T1	x881_473_342899819682_9_597141_n_a	0	0	0	0	3
19	Cladocopium	A	T1	x882_447_326805188438_9_629894_n_a	0	0	0	0	3
19	Cladocopium	A	T1	x883_363_29010678466_9_680247_n_a	0.279567	0.0115919	0.267507	0.290626	3
19	Cladocopium	A	T1	x884_391_321844620088_9_7113085_n_a	0.0876374	0.151792	0	0.262912	3
19	Cladocopium	A	T1	x885_473_342927830023_9_713988_n_a	0	0	0	0	3
19	Cladocopium	A	T1	x886_468_34905675962_9_717385_n_a	0	0	0	0	3
19	Cladocopium	A	T1	x887_790_549043173645_9_746334_n_a	0.094354	0.163426	0	0.283062	3
19	Cladocopium	A	T1	x89_331_163849053521_4_546156_n_a	0	0	0	0	3
19	Cladocopium	A	T1	x9_535_189504113556_1_0506612_n_a	0.0931597	0.161357	0	0.279479	3
19	Cladocopium	A	T1	x90_476_258962256411_4_550017_n_a	0	0	0	0	3
19	Cladocopium	A	T1	x91_474_24380930388_4_562148_n_a	0.340518	0.0243049	0.325938	0.368576	3
19	Cladocopium	A	T1	x92_363_152856701388_4_601341_n_a	0	0	0	0	3
19	Cladocopium	A	T1	x93_317_169307873351_4_640358_n_a	0	0	0	0	3
19	Cladocopium	A	T1	x94_234_206527346537_4_6595054_n_a	0.0951673	0.164835	0	0.285502	3
19	Cladocopium	A	T1	x96_534_264742603089_4_6703987_n_a	0	0	0	0	3
19	Cladocopium	A	T1	x97_492_253564643626_4_6761036_n_a	0.339117	0.0185734	0.327673	0.360548	3
19	Cladocopium	A	T1	x98_532_249333110077_4_6781416_n_a	0	0	0	0	3
19	Cladocopium	A	T1	x99_474_243789676246_4_7014246_n_a	0.340602	0.0154716	0.328736	0.358101	3
19	Cladocopium	A	T2	x1_520_471822093935_1_024585_n_a	0	0	0	0	3
19	Cladocopium	A	T2	x10_246_097804447365_1_0515716_n_a	0	0	0	0	3
19	Cladocopium	A	T2	x100_346_168874349787_4_7260084_n_a	0.188022	0.163289	0	0.294243	3
19	Cladocopium	A	T2	x101_476_257748665851_4_7545547_n_a	0.112357	0.194607	0	0.33707	3
19	Cladocopium	A	T2	x102_418_215234884626_4_76748_n_a	0.271737	0.010668	0.259439	0.278504	3
19	Cladocopium	A	T2	x103_377_17018883259_4_7723002_n_a	0.0898938	0.155701	0	0.269681	3
19	Cladocopium	A	T2	x104_550_260377340234_4_778781_n_a	0.0824184	0.142753	0	0.247255	3
19	Cladocopium	A	T2	x105_328_158225462075_4_7827697_n_a	0.308504	0.0314419	0.27721	0.340092	3
19	Cladocopium	A	T2	x106_418_215376592989_4_8003235_n_a	0.361773	0.0194202	0.33971	0.376277	3
19	Cladocopium	A	T2	x107_532_249353768332_4_804417_n_a	0.164181	0.142187	0	0.247013	3
19	Cladocopium	A	T2	x108_344_171771103414_4_808115_n_a	0.306026	0.0085266	0.298985	0.315506	3
19	Cladocopium	A	T2	x109_344_672430730926_4_8093467_n_a	0.0888227	0.153845	0	0.266468	3
19	Cladocopium	A	T2	x11_322_106823165453_1_0522006_n_a	0.108742	0.188347	0	0.326226	3
19	Cladocopium	A	T2	x110_492_253736415958_4_844217_n_a	0.186116	0.161284	0	0.284933	3
19	Cladocopium	A	T2	x111_534_26395542582_4_849685_n_a	0	0	0	0	3
19	Cladocopium	A	T2	x112_474_244302542542_4_8611803_n_a	0.099544	0.172415	0	0.298632	3
19	Cladocopium	A	T2	x113_510_225744186788_4_861756_n_a	0.304517	0.0120141	0.290665	0.312099	3
19	Cladocopium	A	T2	x114_446_247367684504_4_9049544_n_a	0	0	0	0	3
19	Cladocopium	A	T2	x115_343_183877885597_4_907798_n_a	0	0	0	0	3
19	Cladocopium	A	T2	x116_390_184986030592_4_934421_n_a	0	0	0	0	3
19	Cladocopium	A	T2	x117_474_244199658957_4_943176_n_a	0.286007	0.0192666	0.269904	0.307352	3
19	Cladocopium	A	T2	x118_853_347274903047_4_954031_n_a	0	0	0	0	3
19	Cladocopium	A	T2	x119_427_176913129574_4_9542646_n_a	0	0	0	0	3
19	Cladocopium	A	T2	x12_182_081164504183_1_0536598_n_a	0	0	0	0	3
19	Cladocopium	A	T2	x120_490_238689012676_4_9692526_n_a	0.278182	0.00907047	0.271801	0.288565	3
19	Cladocopium	A	T2	x121_228_207281211109_4_983496_n_a	0.258362	0.00844131	0.249701	0.266564	3
19	Cladocopium	A	T2	x123_390_178789207665_4_987686_n_a	0.197187	0.17077	0	0.296201	3
19	Cladocopium	A	T2	x124_374_290380246524_4_9889054_n_a	0.279611	0.00794461	0.270546	0.285359	3
19	Cladocopium	A	T2	x125_342_290290530814_4_993802_n_a	0.267288	0.00478439	0.263021	0.27246	3
19	Cladocopium	A	T2	x126_348_184892500899_5_049806_n_a	0	0	0	0	3
19	Cladocopium	A	T2	x127_775_352105495194_5_050324_n_a	0.173445	0.150393	0	0.267629	3
19	Cladocopium	A	T2	x128_377_170044901623_5_055499_n_a	0.304371	0.00174251	0.303072	0.306351	3
19	Cladocopium	A	T2	x129_753_330617742576_5_0578003_n_a	0.185855	0.160961	0	0.280105	3
19	Cladocopium	A	T2	x13_199_988483434799_1_0559243_n_a	0	0	0	0	3
19	Cladocopium	A	T2	x130_420_233349100333_5_061801_n_a	0	0	0	0	3
19	Cladocopium	A	T2	x131_464_256182895567_5_069372_n_a	0.0826921	0.143227	0	0.248076	3
19	Cladocopium	A	T2	x132_315_15270211491_5_07193_n_a	0.172291	0.149213	0	0.259521	3
19	Cladocopium	A	T2	x133_418_215301426222_5_072562_n_a	0.358583	0.0188628	0.33689	0.371128	3
19	Cladocopium	A	T2	x134_444_232998581694_5_1193595_n_a	0.180143	0.156009	0	0.270616	3
19	Cladocopium	A	T2	x135_330_174236675658_5_1287346_n_a	0.201132	0.174457	0	0.311426	3
19	Cladocopium	A	T2	x136_404_200050821864_5_14341_n_a	0.594366	0.0197959	0.58178	0.617184	3
19	Cladocopium	A	T2	x137_301_136703805339_5_146057_n_a	0.26037	0.00419135	0.256786	0.264978	3
19	Cladocopium	A	T2	x138_428_271835356517_5_159344_n_a	0	0	0	0	3
19	Cladocopium	A	T2	x139_472_261624816278_5_1606655_n_a	0.0895169	0.155048	0	0.268551	3
19	Cladocopium	A	T2	x14_276_101138743003_1_0577289_n_a	0.0940477	0.162895	0	0.282143	3
19	Cladocopium	A	T2	x140_369_199322159329_5_1612267_n_a	0.293033	0.0100126	0.286201	0.304526	3
19	Cladocopium	A	T2	x141_446_282923996342_5_163278_n_a	0	0	0	0	3
19	Cladocopium	A	T2	x142_458_249355264653_5_1673093_n_a	0	0	0	0	3
19	Cladocopium	A	T2	x143_612_372682760864_5_186811_n_a	0	0	0	0	3
19	Cladocopium	A	T2	x144_354_173288153157_5_191278_n_a	0	0	0	0	3
19	Cladocopium	A	T2	x145_496_213111630441_5_21219_n_a	0.382595	0.0199973	0.360571	0.399616	3
19	Cladocopium	A	T2	x146_380_154684384576_5_2262983_n_a	0.166437	0.144168	0	0.252563	3
19	Cladocopium	A	T2	x147_439_18911549172_5_2749114_n_a	0.186186	0.161243	0	0.279953	3
19	Cladocopium	A	T2	x148_254_174944451606_5_280763_n_a	0	0	0	0	3
19	Cladocopium	A	T2	x149_390_177307408117_5_2812033_n_a	0.344931	0.00959149	0.335963	0.355043	3
19	Cladocopium	A	T2	x15_321_099380118058_1_0593629_n_a	0	0	0	0	3
19	Cladocopium	A	T2	x150_157_1015377903_5_281699_n_a	0	0	0	0	3
19	Cladocopium	A	T2	x151_779_349954857167_5_282154_n_a	0.321028	0.00658557	0.316152	0.328519	3
19	Cladocopium	A	T2	x152_321_1493667273_5_285861_n_a	0	0	0	0	3
19	Cladocopium	A	T2	x153_446_247199922618_5_3022313_n_a	0.297512	0.0565719	0.260416	0.362624	3
19	Cladocopium	A	T2	x154_490_275064424254_5_307697_n_a	0.0912301	0.158015	0	0.27369	3
19	Cladocopium	A	T2	x155_446_24728297732_5_3417907_n_a	0.226805	0.196711	0	0.350921	3
19	Cladocopium	A	T2	x156_432_245584142935_5_342942_n_a	0	0	0	0	3
19	Cladocopium	A	T2	x157_538_257308283476_5_353526_n_a	0.205776	0.17823	0	0.311506	3
19	Cladocopium	A	T2	x158_399_210228700409_5_3615537_n_a	0	0	0	0	3
19	Cladocopium	A	T2	x159_420_23285657457_5_369094_n_a	0	0	0	0	3
19	Cladocopium	A	T2	x16_158_117858200565_1_0612166_n_a	0	0	0	0	3
19	Cladocopium	A	T2	x160_374_199870750334_5_3963733_n_a	0.0913107	0.158155	0	0.273932	3
19	Cladocopium	A	T2	x162_444_232764980024_5_4139304_n_a	0.171041	0.148172	0	0.260269	3
19	Cladocopium	A	T2	x163_418_214874948706_5_4438086_n_a	0.362174	0.0106034	0.355053	0.37436	3
19	Cladocopium	A	T2	x164_406_215225887049_5_4469543_n_a	0	0	0	0	3
19	Cladocopium	A	T2	x165_498_226955159417_5_4599733_n_a	0.348682	0.0195054	0.326887	0.364496	3
19	Cladocopium	A	T2	x166_430_215828594437_5_460533_n_a	0.0927772	0.160695	0	0.278332	3
19	Cladocopium	A	T2	x168_356_188765053647_5_4786897_n_a	0.306742	0.0202687	0.286264	0.326795	3
19	Cladocopium	A	T2	x169_404_200088944552_5_4847674_n_a	0.565974	0.0232694	0.544058	0.590394	3
19	Cladocopium	A	T2	x17_136_063525388999_1_0633913_n_a	0.30229	0.0218769	0.27751	0.318932	3
19	Cladocopium	A	T2	x170_444_233631177944_5_491164_n_a	0	0	0	0	3
19	Cladocopium	A	T2	x171_651_25226730939_5_4917903_n_a	0	0	0	0	3
19	Cladocopium	A	T2	x172_522_226739620198_5_4976373_n_a	0.185548	0.160756	0	0.282956	3
19	Cladocopium	A	T2	x173_472_261860386958_5_504441_n_a	0.0998599	0.172962	0	0.29958	3
19	Cladocopium	A	T2	x174_458_248635111185_5_5403576_n_a	0	0	0	0	3
19	Cladocopium	A	T2	x176_564_276117630508_5_594932_n_a	0.344711	0.0117507	0.336456	0.358164	3
19	Cladocopium	A	T2	x177_472_261939076689_5_61035_n_a	0.403637	0.0132514	0.395365	0.418921	3
19	Cladocopium	A	T2	x178_369_199421448259_5_6136374_n_a	0.162888	0.141208	0	0.250685	3
19	Cladocopium	A	T2	x179_448_262293502651_5_6175556_n_a	0.0838368	0.14521	0	0.25151	3
19	Cladocopium	A	T2	x18_121_065000459665_1_0653592_spectral_match_to_phenol_4_2_aminoethyl_from_nist14	0.214856	0.191354	0	0.366939	3
19	Cladocopium	A	T2	x180_450_243468166202_5_6296988_n_a	0.25798	0.00576742	0.252342	0.263869	3
19	Cladocopium	A	T2	x181_432_232735503396_5_6372375_n_a	0.410262	0.00922897	0.400776	0.41921	3
19	Cladocopium	A	T2	x182_288_2319955605_5_638706_n_a	0	0	0	0	3
19	Cladocopium	A	T2	x183_446_247507336318_5_6665154_n_a	0.334432	0.00955751	0.324073	0.342907	3
19	Cladocopium	A	T2	x184_444_233417982143_5_676345_n_a	0	0	0	0	3
19	Cladocopium	A	T2	x185_444_286618240095_5_6882744_n_a	0	0	0	0	3
19	Cladocopium	A	T2	x186_524_241604877646_5_719855_n_a	0.373791	0.0115507	0.361475	0.384383	3
19	Cladocopium	A	T2	x187_507_253472560603_5_722435_n_a	0	0	0	0	3
19	Cladocopium	A	T2	x188_400_214509714786_5_7228804_n_a	0.197812	0.171313	0	0.297653	3
19	Cladocopium	A	T2	x189_432_232907356935_5_730703_n_a	0.602747	0.0197617	0.583045	0.622568	3
19	Cladocopium	A	T2	x19_641_188063109805_1_0673593_n_a	0.233739	0.202651	0	0.360205	3
19	Cladocopium	A	T2	x190_460_246030748275_5_7367735_n_a	0.278934	0.00536521	0.272997	0.283436	3
19	Cladocopium	A	T2	x192_334_295144708261_5_74217_n_a	0.0862295	0.149354	0	0.258689	3
19	Cladocopium	A	T2	x193_594_361659029283_5_744944_n_a	0.0982555	0.170184	0	0.294767	3
19	Cladocopium	A	T2	x194_444_230965865719_5_7463927_n_a	0.0946338	0.16391	0	0.283901	3
19	Cladocopium	A	T2	x196_418_214851676919_5_7701654_n_a	0.43271	0.0165304	0.417202	0.450101	3
19	Cladocopium	A	T2	x197_550_259457416023_5_7793336_n_a	0	0	0	0	3
19	Cladocopium	A	T2	x198_568_270082356174_5_785698_n_a	0	0	0	0	3
19	Cladocopium	A	T2	x199_192_138393503226_5_794316_massbank_eu_sm822301_deet_n_n_diethyl_3_methylbenzamide	0.0920088	0.159364	0	0.276027	3
19	Cladocopium	A	T2	x2_138_995657651208_1_0363063_n_a	0.258597	0.00803493	0.253805	0.267874	3
19	Cladocopium	A	T2	x20_121_088290811057_1_0690076_n_a	0	0	0	0	3
19	Cladocopium	A	T2	x200_406_21519885912_5_796595_n_a	0.516354	0.0340059	0.484712	0.552312	3
19	Cladocopium	A	T2	x201_594_361585075453_5_797085_n_a	0.09848	0.170572	0	0.29544	3
19	Cladocopium	A	T2	x202_467_221826176943_5_8007717_n_a	0.180158	0.156047	0	0.273041	3
19	Cladocopium	A	T2	x203_444_232803515198_5_8102994_n_a	0	0	0	0	3
19	Cladocopium	A	T2	x204_427_261893218775_5_8190575_n_a	0	0	0	0	3
19	Cladocopium	A	T2	x205_358_20548219071_5_823924_n_a	0	0	0	0	3
19	Cladocopium	A	T2	x206_382_204879313324_5_8250556_n_a	0.356717	0.0120378	0.343154	0.366135	3
19	Cladocopium	A	T2	x207_136_042678767975_5_827473_n_a	0.0878237	0.152115	0	0.263471	3
19	Cladocopium	A	T2	x208_763_401669671206_5_827753_n_a	0	0	0	0	3
19	Cladocopium	A	T2	x21_196_133113894833_1_069215_n_a	0.226924	0.197103	0	0.355509	3
19	Cladocopium	A	T2	x212_476_258069421617_5_8428984_n_a	0.305471	0.0107579	0.295027	0.316518	3
19	Cladocopium	A	T2	x213_244_206556363957_5_882018_n_a	0.323947	0.00810771	0.317069	0.332886	3
19	Cladocopium	A	T2	x214_310_201720684324_5_901791_n_a	0.263365	0.00824066	0.254421	0.270649	3
19	Cladocopium	A	T2	x215_157_101515613436_5_9024286_n_a	0.0806792	0.139741	0	0.242038	3
19	Cladocopium	A	T2	x216_282_170727497363_5_9027457_n_a	0.278865	0.0070172	0.270799	0.283562	3
19	Cladocopium	A	T2	x217_387_181896435744_5_906565_n_a	0	0	0	0	3
19	Cladocopium	A	T2	x219_486_285808703718_5_9094324_n_a	0	0	0	0	3
19	Cladocopium	A	T2	x22_268_103708436153_1_070659_spectral_match_to_adenosine_from_nist14	0.478866	0.0431206	0.445287	0.527494	3
19	Cladocopium	A	T2	x220_536_24268830352_5_920697_n_a	0.166385	0.144155	0	0.253805	3
19	Cladocopium	A	T2	x221_458_248762392007_5_922987_n_a	0.517759	0.031149	0.48257	0.541798	3
19	Cladocopium	A	T2	x222_568_347058949541_5_926355_n_a	0.0869876	0.150667	0	0.260963	3
[truncated: 23,000 more rows]
